# Supplementary material for: High NRF2 Levels Correlate with Poor Prognosis in Colorectal Cancer Patients and with Sensitivity to the Kinase Inhibitor AT9283 In Vitro
Source: Biomolecules. 2020 Sep 25;10(10):1365. doi: 10.3390/biom10101365 (PMC7600603; doi:10.3390/biom10101365)
Supplement: Supplementary file 1 [file biomolecules-10-01365-s001.zip]

Archive with 10 entries (8 files):
- biomolecules-933425 - supplementary/
- biomolecules-933425 - supplementary/Suppl Table 1 QC_All_Plates.xlsx
- biomolecules-933425 - supplementary/Suppl Table 2 Raw_Data.xlsx
- biomolecules-933425 - supplementary/Suppl Table 3 DLD1w_vs_DLD1-GOF_Cell Viability.xlsx
- biomolecules-933425 - supplementary/Suppl Table 4 DLD1w_vs_DLD1-GOF_Cell Citotoxycity.xlsx
- biomolecules-933425 - supplementary/Supplementary figures.pdf
- biomolecules-933425 - supplementary/__MACOSX/
- biomolecules-933425 - supplementary/__MACOSX/._Suppl Table 1 QC_All_Plates.xlsx
- biomolecules-933425 - supplementary/__MACOSX/._Suppl Table 2 Raw_Data.xlsx
- biomolecules-933425 - supplementary/__MACOSX/._Suppl Table 4 DLD1w_vs_DLD1-GOF_Cell Citotoxycity.xlsx
