# Supplementary material for: High NRF2 Levels Correlate with Poor Prognosis in Colorectal Cancer Patients and with Sensitivity to the Kinase Inhibitor AT9283 In Vitro
Source: Biomolecules. 2020 Sep 25;10(10):1365. doi: 10.3390/biom10101365 (PMC7600603; doi:10.3390/biom10101365)
Supplement: Supplementary file 1 [file biomolecules-10-01365-s001.zip › biomolecules-933425 - supplementary/Suppl Table 1 QC_All_Plates.xlsx]

## Sheet: Data
Plate
