# Supplementary material for: High NRF2 Levels Correlate with Poor Prognosis in Colorectal Cancer Patients and with Sensitivity to the Kinase Inhibitor AT9283 In Vitro
Source: Biomolecules. 2020 Sep 25;10(10):1365. doi: 10.3390/biom10101365 (PMC7600603; doi:10.3390/biom10101365)
Supplement: Supplementary file 1 [file biomolecules-10-01365-s001.zip › biomolecules-933425 - supplementary/Suppl Table 4 DLD1w_vs_DLD1-GOF_Cell Citotoxycity.xlsx]

## Sheet: TC50
		DLD1wt															DLD1-GOF
ID	DRUG_NAME	TC50_wt	SLOPE_wt	MAX_wt	MIN_wt	Min.Conc.tested_wt	Max.Conc.tested_wt	TC50_std_error_wt	D1_wt	D2_wt	D3_wt	D4_wt	D5_wt	GRAPH_wt	DSS_wt	SE_of_estimate_wt	TC50_GOF	SLOPE_GOF	MAX_GOF	MIN_GOF	Min.Conc.tested_GOF	Max.Conc.tested_GOF	TC50_std_error_GOF	D1_GOF	D2_GOF	D3_GOF	D4_GOF	D5_GOF	GRAPH_GOF	DSS_GOF	SE_of_estimate_GOF	MTChanism/Targets	Class.explained	High.phase/Approval.status	Res..code	Alias	activity.modifier	Active/inactive.in.clinic	Solvent	High.conc.(nM)	Plate	Dwell	InChI	ChEMBL.ID	∆ DSS
FIMM003771	Sepantronium bromide	28.7	2.5	68.2	0	1	10000	0.2	-1.3	2.7	68.2	66.5	68.2		21.7	2	27.5	1.8	100	0	1	10000	0.2	-0.4	13.9	90.9	109	101.3		30.9	4.6	Survivin inhibitor	G. Apoptotic modulator	Investigational (Ph 2)	YM155			inactive	DMSO	10000			QBIYUDDJPRGKNJ-UHFFFAOYSA-M	CHEMBL2105734,CHEMBL2110734	-9.2
FIMM115607	GSK-J4	100000	1	7.6	0	10	100000	0.6	-1.6	0.7	1.8	5.5	7.6		0	0.9	2797.1	2.5	41.7	0	10	100000	1.7	-1.8	0.8	2	41.7	21.2		7.8	10.3	JMJD3 (histone demethylase) inhibitor	E. Differentiating/ epigenetic modifier	Probe	GSK-J4			Inactive	DMSO	100000			WBKCKEHGXNWYMO-UHFFFAOYSA-N	CHEMBL3183531	-7.8
FIMM003706	AT9283	1000	2.5	22.4	0	0.1	1000	0.6	0.5	-2.9	0.2	17.7	22.4		2.6	1.5	26.7	2.5	51.1	0	0.1	1000	0.4	-1.8	-2.1	3.2	51.1	47.2		9.8	2.6	Aurora A & B, Jak2, Flt, Abl inhibitor	B. Kinase inhibitor	Investigational (Ph 2)	AT9283			Inactive	DMSO	1000			LOLPPWBBNUVNQZ-UHFFFAOYSA-N	CHEMBL495727,CHEMBL496311	-7.2
FIMM133821	Tozasertib	94.5	1.5	27.1	0	1	10000	0.4	-2.1	1.4	14	27.1	20.3		5.7	3.6	31.1	2.5	37.9	0	1	10000	1.4	-3.3	0.4	37.9	25.8	28		11.6	8.1	pan-Aurora inhibitor	B. Kinase inhibitor	Investigational (Ph 2)	VX-680	MK-0457		Inactive	DMSO	10000			GCIKSSRWRFVXBI-UHFFFAOYSA-N	CHEMBL572878	-5.9
FIMM133851	GSK-461364	10000	0.3	20.3	0	1	10000	45.8	-2.6	20.3	12.8	15.7	11.3		2.4	7.7	10000	2.5	22	0	1	10000	249.9	-1.8	22	20.3	19.5	10		8	6.4	PLK1 inhibitor	B. Kinase inhibitor	Investigational (Ph 1)	GSK-461364			Inactive	DMSO	10000			ZHJGWYRLJUCMRT-QGZVFWFLSA-N	CHEMBL1908394	-5.6
FIMM115479	GSK269962	10000	2.5	18.2	0	1	10000	1.7	-4.4	2.1	-2.6	7.7	18.2		1.2	2.8	1553.4	2.5	65.1	0	1	10000	4.8	-3	-6.2	2.9	16.2	65.1		6.1	3.8	ROCK1 and ROCK2 inhibitor	B. Kinase inhibitor	Probe	GSK269962			Inactive	DMSO	10000			YOVNFNXUCOWYSG-UHFFFAOYSA-N	CHEMBL220241,CHEMBL1909363	-4.9
FIMM003749	BMS-754807	326	2.5	36.1	0	1	10000	1.8	1.5	-1.3	-0.5	36.1	16.3		6.3	10.1	319.4	2.5	60	0	1	10000	1.1	3.1	6.2	-0.3	60	41.7		11	10.1	IGF1R inhibitor	B. Kinase inhibitor	Investigational (Ph 2)	BMS-754807			Inactive	DMSO	10000			LQVXSNNAFNGRAH-QHCPKHFHSA-N	CHEMBL575448	-4.7
FIMM003761	Alisertib	939.1	1	31.5	0	1	10000	0.5	-2.7	2.7	4.8	14.8	31.5		2.8	2.5	205.4	1.2	36.5	0	1	10000	0.3	0.7	-3.1	11.9	30.7	36.5		6.6	2.2	Aurora A inhibitor	B. Kinase inhibitor	Investigational (Ph 3)	MLN8237				DMSO	10000			ZLHFILGSQDJULK-UHFFFAOYSA-N	CHEMBL483158,CHEMBL2103871	-3.8
FIMM133807	Rigosertib	106.1	1.4	28.8	0	1	10000	0.6	-1.8	1.5	13.7	28.8	17		5.9	6	189.6	1	48.9	0	1	10000	0.2	3.5	4.1	15.7	42.2	48.9		9.4	2	Ras-Raf interaction inhibitor, contaminated by microtubile depolymerizer...	X. Other	Investigational (Ph 3)	ON-01910				DMSO	10000			OWBFCJROIKNMGD-BQYQJAHWSA-M	not in ChEMBL	-3.5
FIMM136507	Napabucasin	617.2	2.5	88.1	0	2	20000	0.2	-0.9	-2.6	1	88.1	87.2		16.1	3.3	464.7	2.5	100	0	2	20000	1.1	5.5	4.5	4.2	123.4	99.3		19.6	13.9	CSC inhibitor, STAT3 mediated	X. Other	Investigational (Ph 3)	BBI-608				DMSO	20000					-3.5
FIMM100416	TAK-901	1000	1.6	24.3	0	0.1	1000	0.2	0.2	-3.6	1.2	13.8	24.3		2.2	1.9	83.7	1.9	46.4	0	0.1	1000	0.1	1.3	-0.8	1.1	27.1	46.4		5.6	0.8	Aurora, Src family, JAK3, RTK inhibitor	B. Kinase inhibitor	Investigational (Ph 1)	TAK-901				DMSO	1000			WKDACQVEJIVHMZ-UHFFFAOYSA-N	not in ChEMBL	-3.4
FIMM100347	Gandotinib	1887.2	2.5	36.6	0	1	10000	6	2.1	-0.3	-0.4	6.2	36.6		2.8	1.1	1623.2	2.5	66.8	0	1	10000	3.8	-3.2	-3.6	1.2	15.3	66.8		6.1	2.5	JAK2 inhibitor	B. Kinase inhibitor	Investigational (Ph 2)	LY2784544			Inactive	DMSO	10000			SQSZANZGUXWJEA-UHFFFAOYSA-N	CHEMBL2107823	-3.3
FIMM003715	Foretinib	280.1	2.5	54.1	0	0.1	1000	33.4	-3.3	-0.5	-0.2	2.6	54.1		3.2	2.1	266.7	2.5	96.8	0	0.1	1000	25.2	0.7	-2.2	-5	6.1	96.8		6.3	3.3	MET, VEGFR2 inhibitor	B. Kinase inhibitor	Investigational (Ph 2)	GSK1363089	XL880, EXEL-2880			DMSO	1000			CXQHYVUVSFXTMY-UHFFFAOYSA-N	CHEMBL1230609	-3.1
FIMM133841	ENMD-2076	10000	2.5	15.8	0	1	10000	1	-2.7	-2.4	-1.3	13.9	15.8		1.4	2	347.8	2.5	27.7	0	1	10000	0.8	-2.6	-3.3	-1.6	27.7	23.1		4.4	3.6	pan-Aurora, VEGFR inhibitor	B. Kinase inhibitor	Investigational (Ph 2)	ENMD-2076				DMSO	10000			BLQYVHBZHAISJM-CMDGGOBGSA-N	CHEMBL482968	-3
FIMM136406	OTS167	1000	0.6	18.2	0	0.1	1000	2.2	0.8	4.8	4.1	7.7	18.2		0.6	2.6	1000	1.9	19.1	0	0.1	1000	0.6	2.9	1.4	6.4	19.1	15.7		3	2.3	MELK inhibitor	B. Kinase inhibitor	Investigational (Ph 2)	OTS167	OTSSP167			DMSO	1000					-2.4
FIMM003738	Tivozanib	2915.6	2.5	41.4	0	1	10000	36.2	-1.6	1.2	0.4	1.4	41.4		2.3	1.5	2638	2.5	69.3	0	1	10000	17.8	-1.7	-1.5	0.7	4.6	69.3		4.5	1.8	VEGFR1, 2, 3, c-Kit, PDGFRB inhibitor	B. Kinase inhibitor	Investigational (Ph 3)	AV-951	KRN951			DMSO	10000			SPMVMDHWKHCIDT-UHFFFAOYSA-N	CHEMBL1289494,CHEMBL2105756	-2.2
FIMM003742	AZD1152-HQPA	53.4	1	42.7	0	0.1	1000	0.2	0.1	3.7	7.2	26.7	42.7		5.5	1.9	56.8	1.3	55.7	0	0.1	1000	0.1	0.3	2.3	5.3	37.5	55.7		7.7	1.2	Aurora B inhibitor	B. Kinase inhibitor	Investigational (Ph 3)	AZD1152-HQPA		active metabolite of Barasertib	Inactive	DMSO	1000			QYZOGCMHVIGURT-UHFFFAOYSA-N	CHEMBL215152	-2.2
FIMM109464	Crenolanib	2654.5	2.5	66.7	0	1	10000	26.5	0.6	-2.9	3	4.3	66.7		4.3	2.5	2886.6	2.5	100	0	1	10000	53.1	-4.1	1.3	6.4	2.3	102.2		6.1	5.5	PDGFRA and PDGFRB inhibitor	B. Kinase inhibitor	Investigational (Ph 2)	CP-868596				DMSO	10000			DYNHJHQFHQTFTP-UHFFFAOYSA-N	CHEMBL2105728,CHEMBL2146086	-1.8
FIMM003740	PF-00477736	10000	1	18.3	0	1	10000	0.3	-0.6	0.9	2.8	9.7	18.3		1	0.9	914.9	2.5	26.4	0	1	10000	0.3	0.4	-3.3	-0.2	14.7	26.4		2.7	1.7	Chk1 inhibitor	B. Kinase inhibitor	Investigational (Ph 1)	PF-00477736			Inactive	DMSO	10000			NDEXUOWTGYUVGA-LJQANCHMSA-N	CHEMBL2139474	-1.7
FIMM133850	GSK-1070916	1000	2.5	9.3	0	0.1	1000	2.7	-3.2	-4.1	8.1	8.8	9.3		0	2.7	1000	2.5	13.7	0	0.1	1000	1.6	-3.7	-2.3	9.4	13.7	13.1		1.6	2.3	AURb, AURc inhibitor	B. Kinase inhibitor	Investigational (Ph 1)	GSK-1070916			Inactive	DMSO	1000			QTBWCSQGBMPECM-UHFFFAOYSA-N	CHEMBL1090479	-1.6
FIMM115482	GSK650394	10000	2.5	14	0	1	10000	19.7	-1.2	0.5	2.7	2.4	14		0.4	1.5	3472.2	2.5	44	0	1	10000	147.5	1.6	-4.1	-0.8	-2.6	44		2	3.5	SGK1 & 2 inhibitor	B. Kinase inhibitor	Probe	GSK650394			Inactive	DMSO	10000			WVSBGSNVCDAMCF-UHFFFAOYSA-N	CHEMBL558642	-1.6
FIMM136528	Litronesib	1000	0.1	20.9	0	0.1	1000	802.7	-3.5	1.9	16.5	20.9	-2.4		0	10.9	1000	0.2	22.3	0	0.1	1000	89.6	-0.9	9.9	22.3	21.5	2.6		1.6	10.2	Eg5 inhibitor	I. Kinesin inhibitor	Investigational (Ph 2)	Litronesib	LY-2523355		Inactive	DMSO	1000					-1.6
FIMM003720	ABT-751	825.6	1.1	25.6	0	1	10000	0.6	-4.7	-3.6	3.9	13.5	25.6		2.1	3.2	1067	2.5	34.2	0	1	10000	0.4	-0.4	-2.6	-4.3	15.8	34.2		3.6	2.6	Mitotic inhibitor. Colchicine site binding microtubule depolymerizer.	A. Conv. Chemo	Investigational (Ph 2)	ABT-751			Inactive	DMSO	10000			URCVCIZFVQDVPM-UHFFFAOYSA-N	CHEMBL1830238,CHEMBL20684	-1.5
FIMM133878	NVP-AEW541	10000	2.3	11.5	0	1	10000	1.8	0.3	-0.2	0.9	3.3	11.5		0.1	0.5	10000	1	24.9	0	1	10000	0.9	-1	-0.5	5.9	8.8	24.9		1.5	2.8	IGF1R inhibitor	B. Kinase inhibitor	Investigational (Ph 1)	NVP-AEW541	AEW541		Inactive	DMSO	10000			AECDBHGVIIRMOI-GRGXKFILSA-N	CHEMBL1614712	-1.4
FIMM133885	AZD-5438	10000	1.3	16.1	0	1	10000	0.4	-0.9	0.5	2.2	6.4	16.1		0.5	1.1	10000	1	18.9	0	1	10000	0.2	-1.1	0.2	6.4	14.8	18.9		1.9	0.8	CDK1,2,9 inhibitor	B. Kinase inhibitor	Investigational (Ph 1)	AZD-5438			Inactive	DMSO	10000			WJRRGYBTGDJBFX-UHFFFAOYSA-N	CHEMBL488436	-1.4
FIMM136549	Eribulin	1000	0.7	22.7	0	0.1	1000	1.2	-5.1	1.7	14.7	14.8	22.7		3.3	4.1	1000	2.5	21.6	0	0.1	1000	1.2	-3.9	-5.4	12.8	21.6	17.9		4.4	3.9	Mitotic inhibitor, microtubule depolymerizer.	A. Conv. Chemo	Approved	E7389	ER-086526			DMSO	1000			UFNVPOGXISZXJD-JBQZKEIOSA-N	CHEMBL1683590	-1.1
FIMM133902	Selinexor	10000	1.4	23.3	0	1	10000	0.4	-1	-1.6	2.8	9.7	23.3		1.5	1.5	10000	2.5	19.7	0	1	10000	1	1.8	0.2	-1	19.7	14.6		2.5	2.9	XPO1/CRM1 inhibitor	G. Apoptotic modulator	Investigational (Ph 2)	KPT-330				DMSO	10000			DEVSOMFAQLZNKR-RJRFIUFISA-N	not in ChEMBL	-1
FIMM136386	Filanesib	1000	2.5	21.4	0	0.1	1000	0.6	-3.2	-0.1	20.7	20.2	21.4		5.3	1.8	1000	2.5	23.3	0	0.1	1000	0.5	3.6	1	22.6	23	23.3		6.2	1.8	KSP/Eg5 inhibitor	I. Kinesin inhibitor	Investigational (Ph 2)	ARRY-520				DMSO	1000			LLXISKGBWFTGEI-FQEVSTJZSA-N	CHEMBL2347655	-0.9
FIMM136370	MK-8745	1801.9	2.5	28	0	1	10000	9.5	-1.2	-3.1	-0.3	5.2	28		2	1.7	1549.3	2.5	34.4	0	1	10000	6.6	-4.9	-0.7	-2.5	8.6	34.4		2.9	2.8	Aurora A inhibitor	B. Kinase inhibitor	Probe	MK-8745			Inactive	DMSO	10000			YCRFPWKUUNKNDN-UHFFFAOYSA-N	not in ChEMBL	-0.9
FIMM000396	Clomifene	2273.3	2.5	100	0	1	10000	116.5	2.7	4.1	1	-1.7	153.5		7.3	28.8	1936.3	2.5	100	0	1	10000	90.3	-0.9	0.5	2.8	6.2	181.5		8.2	41.9	Selective estrogen receptor modulator	F. Hormone therapy	Approved					DMSO	10000			GKIRPKYJQBWNGO-OCEACIFDSA-N	CHEMBL1200667,CHEMBL954	-0.9
FIMM003777	Fingolimod	2415.4	2.5	80.1	0	1	10000	22.5	3.6	5	2.7	7.3	80.1		5.6	3.5	2730.3	2.5	100	0	1	10000	44.8	5.6	2.7	5.6	4	102.9		6.4	5.6	S1PR antagonist	X. Other	Approved					DMSO	10000			KKGQTZUTZRNORY-UHFFFAOYSA-N	CHEMBL314854,CHEMBL544665	-0.8
FIMM136440	Filgotinib	10000	0.1	5.2	0	1	10000	1258.6	3	5.2	3.4	-0.3	3.3		0	2.2	10000	0.3	21	0	1	10000	19.8	4.9	8.9	6.6	5.4	21		0.8	4.9	JAK1-selective inhibitor	B. Kinase inhibitor	Investigational (Ph 2)	GLPG0634			Inactive	DMSO	10000					-0.8
FIMM136506	A-419259	3226	2.5	82.9	0	1	10000	78.8	-2.5	-4.3	3.2	-0.9	82.9		4.5	4.5	3085.1	2.5	92.5	0	1	10000	49.8	-0.9	-2.3	3.3	1	92.5		5.3	3.7	HCK and other SRC family kinase inhibitor	B. Kinase inhibitor	Probe	A 419259	RK-20449		Inactive	DMSO	10000					-0.8
FIMM100362	Midostaurin	686	2.3	89.8	0	1	10000	0.1	-0.6	3.5	1.1	62.9	89.8		12.4	1.8	800.9	2.5	100	0	1	10000	0.8	4.4	0.8	4.6	63.3	119.1		12.9	10.1	Broad TK (FLT3, KIT, RET, JAK, EGFR...) inhibitor	B. Kinase inhibitor	Approved (US)	NVP-PKC412	PKC412, CGP 41251			DMSO	10000			BMGQWWVMWDBQGC-IIFHNQTCSA-N	CHEMBL2309609,CHEMBL608533	-0.5
FIMM136380	Pacritinib	1975.6	2.5	100	0	1	10000	6.1	0.9	-0.7	0.5	14.8	103.3		8.1	2.6	1801.4	2.5	100	0	1	10000	3.8	-1.2	0.9	-1.6	18.3	102.9		8.6	2.4	FLT3/JAK2	B. Kinase inhibitor	Investigational (Ph 3)	SB1518				DMSO	10000			HWXVIOGONBBTBY-ONEGZZNKSA-N	CHEMBL2035187	-0.5
FIMM133794	Fedratinib	2396.6	2.5	55.1	0	1	10000	16.8	0.9	2.6	2	5.1	55.1		3.8	1.9	2499.2	2.5	63.2	0	1	10000	21.2	-4.1	-0.2	0.6	5.1	63.2		4.3	2.3	JAK2-selective inhibitor	B. Kinase inhibitor	Investigational (Ph 2)	SAR302503	TG-101348		Inactive	DMSO	10000			JOOXLOJCABQBSG-UHFFFAOYSA-N	CHEMBL1287853	-0.5
FIMM133786	Lonafarnib	23473.8	2.5	87.6	0	10	100000	9.5	-0.2	2.3	1.5	8.7	87.6		6.3	1.8	24162.3	2.5	95.9	0	10	100000	19.7	-1.4	4.4	5.1	8.7	95.9		6.7	3.7	Farnesyl transferase inhibitor	E. Differentiating/ epigenetic modifier	Investigational (Ph 3)	SCH66336	Sarasar			DMSO	100000			DHMTURDWPRKSOA-RUZDIDTESA-N	CHEMBL298734	-0.4
FIMM000406.FIMM000173	Cytarabine/Idarubicin	689	2.5	62.9	0	0.3	2750	24.6	1.5	3.4	3.2	5.1	62.9		4.2	2.7	409.3	2.5	49	0	0.3	2750	2.8	2	2.1	2.8	13.2	49		4.6	2														-0.4
FIMM003739	AZD1775	1000.1	1.7	51.3	0	1	10000	0.2	5.6	1.6	1.8	25.5	51.3		5.7	3	170.7	2.3	30.4	0	1	10000	0.9	-2.4	5.4	6.7	30.4	27.4		6.1	3.3	Wee1 inhibitor	B. Kinase inhibitor	Investigational (Ph 2)	AZD1775	MK1775			DMSO	10000			BKWJAKQVGHWELA-UHFFFAOYSA-N	CHEMBL1976040	-0.4
FIMM136521	Radotinib	10000	1.1	6.2	0	1	10000	0.3	-0.7	0.4	1.5	5.1	6.2		0	0.4	10000	1	11.6	0	1	10000	0.9	4.1	-0.7	5.2	9.8	11.6		0.3	2.2	ABL, PDGFR inhibitor	B. Kinase inhibitor	Investigational (Ph 3)	IY5511				DMSO	10000					-0.3
FIMM136520	ABC294640	50000	1.2	9.7	0	5	50000	1.5	0.6	-2.5	2.5	3.3	9.7		0	1.7	50000	0.7	15.6	0	5	50000	2.5	1.6	-3	7.3	6	15.6		0.3	3.4	Sphingosine kinase 2 inhibitor	B. Kinase inhibitor	Investigational (Ph 2)	ABC294640				DMSO	50000					-0.3
FIMM000926	Digoxin	326.5	2.5	79.4	0	0.1	1000	92.7	6.9	-0.2	-0.3	-1.3	79.4		4.3	4.9	217.5	2.5	60.9	0	0.1	1000	24.7	1	7.3	4.6	7.4	60.9		4.6	4.4	Cardiac glycoside	X. Other	Approved (non-oncology)					DMSO	1000					-0.3
FIMM133789	BX-912	10000	2.5	23.5	0	1	10000	0.3	-5.2	-3.4	-3	11.7	23.5		2.2	3.5	10000	2.5	19.9	0	1	10000	1.7	-3.4	1.5	-3.4	19.9	11.6		2.5	5.1	PDK1 inhib	B. Kinase inhibitor	Probe	BX-912			Inactive	DMSO	10000			DMMILYKXNCVKOJ-UHFFFAOYSA-N	not in ChEMBL	-0.3
FIMM100367	Ruboxistaurin	10000	2.5	5.6	0	1	10000	5.6	-2.3	-1.6	-4.7	2.4	5.6		0	2.7	10000	2.5	15.4	0	1	10000	720.4	-1.8	-0.5	5.6	-3.6	15.4		0.2	3.6	PKCbeta inhibitor	B. Kinase inhibitor	Investigational (Ph 3)	LY333531			Inactive	DMSO	10000			ZCBUQCWBWNUWSU-UHFFFAOYSA-N	CHEMBL91829,CHEMBL432130	-0.2
FIMM100417	Fostamatinib	2500	0.7	13.1	0	0.2	2500	1.9	0.4	1.4	3.9	4.1	13.1		0	1.9	2500	2.5	14.7	0	0.2	2500	163.2	-3.1	0.1	2.4	0.2	14.7		0.2	2	Syk inhibitor	B. Kinase inhibitor	Investigational (Ph 2)	R935788		Prodrug, active substance of Fostamatinib		AQ	2500			GKDRMWXFWHEQQT-UHFFFAOYSA-L	CHEMBL2103830	-0.2
FIMM115614	8-chloro-adenosine	50000	2.5	6	0	5	50000	2	-0.8	-1.9	3.9	6	4.4		0	1.3	50000	1.7	12	0	5	50000	0.6	-3.5	2.3	0.4	7.8	12		0.2	2.1	Nucleoside analog, RNA synthesis inhibitor	A. Conv. Chemo	Investigational (Ph 2)		8-chloro-adenosine	Prodrug, activated in the cells		DMSO	50000			MHDPPLULTMGBSI-UUOKFMHZSA-N	CHEMBL1333540	-0.2
FIMM115610	UNC0642	10000	2.5	9.9	0	1	10000	306.4	5	-1.5	-1.2	0.2	9.9		0	2.7	10000	2.5	13.5	0	1	10000	1467.7	-5.7	-4.8	-3.9	-5.2	13.5		0.1	5.1	G9a/GLP inhibitor	E. Differentiating/ epigenetic modifier	Probe	UNC0642			Inactive	DMSO	10000			RNAMYOYQYRYFQY-UHFFFAOYSA-N	not in ChEMBL, not in UniChem	-0.1
FIMM136523	CC-223	10000	2.5	12.2	0	1	10000	536	0.3	-2.2	-3.6	-2	12.2		0	2.5	10000	2.5	12.8	0	1	10000	279.8	0.6	-2.8	-3.9	-0.1	12.8		0.1	2.5	mTOR inhibitor	B. Kinase inhibitor	Investigational (Ph 2)	CC-223				DMSO	10000					-0.1
FIMM003635	Raltitrexed	1000	2.5	3.3	0	0.1	1000	67853.1	-1.2	-0.3	-3.7	-3.4	1.7		0	2.6	1000	2.5	6.1	0	0.1	1000	46.3	-2	-0.7	-2.4	1.1	6.1		0	1.6	DHFR/GARFT/thymidylate synthase inhibitor	A. Conv. Chemo	Approved	ZD1694	ICI-D 1694			DMSO	1000			IVTVGDXNLFLDRM-HNNXBMFYSA-N	CHEMBL225071	0
FIMM000262	Raloxifene	10000	0.1	0	0	1	10000	353.1	0	0	0	0	0		0	0	10000	2.5	2.4	0	1	10000	2.8	-1	-0.9	-1.1	2.4	1.9		0	0.9	Selective estrogen receptor modulator	F. Hormone therapy	Approved	LY-139481				DMSO	10000			GZUITABIAKMVPG-UHFFFAOYSA-N	CHEMBL1116,CHEMBL81	0
FIMM023794	Pentostatin	10000	0.1	0	0	1	10000	353.1	0	0	0	0	0		0	0	10000	2.5	1.7	0	1	10000	6072.7	-1.9	-1.4	-1.9	-1.5	1.7		0	1.7	Antimetabolite; Purine analog	A. Conv. Chemo	Approved		Deoxycoformycin	Prodrug, activated in the cells		DMSO	10000			FPVKHBSQESCIEP-JQCXWYLXSA-N	CHEMBL1580	0
FIMM001000	Mercaptopurine	10000	2.5	2.3	0	1	10000	12.7	0.3	-3.5	-5.5	2	2.3		0	3.3	10000	2.5	3.7	0	1	10000	2954	-3.2	-3.8	-0.9	-1.5	3.7		0	2.7	Antimetabolite	A. Conv. Chemo	Approved		6-mercaptopurine, 6-MP	Prodrug, activated in the cells		DMSO	10000			GLVAUDGFNGKCSF-UHFFFAOYSA-N	CHEMBL1200751,CHEMBL1425	0
FIMM000822	Mitotane	10000	1.9	9.3	0	1	10000	2.8	-3.4	-2.3	0.7	3.4	9.3		0	2.1	10000	1.8	7.1	0	1	10000	9.1	1.7	-3.8	2.1	1.8	7.1		0	2.3	Antineoplastic agent	A. Conv. Chemo	Approved					DMSO	10000			JWBOIMRXGHLCPP-CYBMUJFWSA-N	CHEMBL1670	0
FIMM000390	Thalidomide	10000	2.5	10.9	0	1	10000	159.8	0.7	3.3	3.7	0.7	10.9		0	2.5	10000	0.6	9.4	0	1	10000	1.9	-2.9	3.7	4.6	6.6	9.4		0	2	Immunosuppressant	D. Immunomodulatory	Approved					DMSO	10000			UEJJHQNACJXSKW-UHFFFAOYSA-N	CHEMBL468	0
FIMM000833	Allopurinol	10000	2.5	9.7	0	1	10000	490.8	-3.2	2.7	0	-0.9	9.7		0	2.2	10000	1	8.3	0	1	10000	2.6	-2.4	-1.3	3	2.3	8.3		0	2	Xanthine oxidase inhibitor	A. Conv. Chemo	Approved					DMSO	10000			OFCNXPDARWKPPY-UHFFFAOYSA-N	CHEMBL1467,CHEMBL1200477	0
FIMM136564	Trifluridine	10000	0.5	5.3	0	1	10000	2.9	-1.3	3.3	1.6	4.6	5.3		0	1.5	10000	2.5	8	0	1	10000	25.5	-0.4	-1.4	2.1	1.5	8		0	1.3	Antimetabolite; Nucleoside analog	A. Conv. Chemo	Approved		trifluorothymidine			DMSO	10000					0
FIMM000983	Hydroxyurea	1000000	0.2	4.6	0	100	1000000	17.1	2	1.7	2	2.2	4.6		0	0.8	1000000	0.5	7.6	0	100	1000000	4.4	-2.2	4.6	1.5	7.6	5.1		0	2.7	Antineoplastic agent	A. Conv. Chemo	Approved			Prodrug, activated in the cells		DMSO	1000000			VSNHCAURESNICA-UHFFFAOYSA-N	CHEMBL467	0
FIMM000304	Bicalutamide	10000	2.5	3.2	0	1	10000	78.7	-4.5	0.4	-2.4	0.7	3.2		0	2.5	10000	2.5	4.7	0	1	10000	4	-1.8	-3.1	3.7	4.5	4.7		0	1.8	Nonsteriodal antiandrogen	F. Hormone therapy	Approved					DMSO	10000			LKJPYSCBVHEWIU-UHFFFAOYSA-N	CHEMBL409	0
FIMM000519	Prednisolone	10000	0.6	1.8	0	1	10000	171.6	-3.1	-2	-1.1	1.8	-0.8		0	2.3	10000	1.8	4.3	0	1	10000	3.2	-5.3	1.3	1	4.3	2.7		0	2.8	Glucocorticoid, immunomodulatory agent	D. Immunomodulatory	Approved					DMSO	10000			OIGNJSKKLXVSLS-VWUMJDOOSA-N	CHEMBL131	0
FIMM003755	Everolimus	100	1.8	0.1	0	0	100	162959	-5	-2.1	-3.7	0.1	-2.2		0	3.4	100	0.6	3.3	0	0	100	107.4	2.2	-1.3	-2.8	3.3	-0.4		0	2.6	binds FKBP12, causes inhibition of mTORC1	C. Rapalog	Approved	NVP-RAD001	RAD001, SDZ-RAD			DMSO	100			HKVAMNSJSFKALM-GKUWKFKPSA-N	CHEMBL1908360	0
FIMM003762	Nelarabine	10000	2.5	2.6	0	1	10000	84101.9	-4.2	1.2	2.6	-0.9	1.3		0	2.6	10000	0.3	7.8	0	1	10000	11.2	1.4	2.2	6.4	1.9	7.8		0	2.2	Nucleoside analog, DNA, RNA synth inhibitor	A. Conv. Chemo	Approved			Prodrug, activated selectively in T-cells		DMSO	10000			IXOXBSCIXZEQEQ-UHTZMRCNSA-N	CHEMBL1201112	0
FIMM000321	Clofarabine	10000	1	5.9	0	1	10000	218.9	5.5	2.6	4.3	5.9	3.8		0	4.6	10000	1	7.7	0	1	10000	172.9	2.8	5.5	2.1	6.4	7.7		0	4.7	Antimetabolite; Purine analog	A. Conv. Chemo	Approved			Prodrug, activated in the cells		DMSO	10000			WDDPHFBMKLOVOX-AYQXTPAHSA-N	CHEMBL1750	0
FIMM000303	Anastrozole	10000	0.6	1.6	0	1	10000	230.7	1.6	-1.4	-1.1	1.4	-4		0	2.8	10000	0.1	0	0	1	10000	353.1	0	0	0	0	0		0	0	Aromatase inhibitor	F. Hormone therapy	Approved	ZD1033				DMSO	10000			YBBLVLTVTVSKRW-UHFFFAOYSA-N	CHEMBL1399	0
FIMM023804	Cladribine	1000	0.6	2.9	0	0.1	1000	118.8	-2.3	-1.8	-2.7	2.9	-0.3		0	2.5	1000	2.5	2.2	0	0.1	1000	12287.7	-4.1	-4.4	-3	-2.9	2.2		0	3.7	Antimetabolite; Purine analog	A. Conv. Chemo	Approved			Prodrug, activated in the cells		DMSO	1000			PTOAARAWEBMLNO-SRQIZXRXSA-N	CHEMBL1619	0
FIMM023797	Floxuridine	10000	2.5	7.5	0	1	10000	1603.7	-3.4	-2.8	-2.3	-3.1	7.5		0	3	10000	2.5	4.5	0	1	10000	3452.8	-4.7	-2.6	-0.9	-2.9	4.5		0	3.1	Antimetabolite; Analog of 5-fluorouracil	A. Conv. Chemo	Approved		5-fluorodeoxyuridine	Prodrug, activated in the cells		DMSO	10000			ODKNJVUHOIMIIZ-RRKCRQDMSA-N	CHEMBL917	0
FIMM136553	Pirfenidone	10000	2.5	0.9	0	1	10000	253547	0.9	0.5	-3.6	-3.3	-2		0	2.8	10000	0.5	4.3	0	1	10000	86.9	-1.3	-2.1	-0.8	4.3	0.1		0	2.4	Antifibrotic and anti-inflammatory	D. Immunomodulatory	Approved					DMSO	10000					0
FIMM000257	Goserelin	10000	2.5	2.8	0	1	10000	5364.9	2.8	2.8	0.1	-0.2	2.4		0	2	10000	2.5	1.1	0	1	10000	54952	1.1	-0.5	-0.2	0	-0.1		0	0.7	Gonadotropin releasing hormone superagonist	F. Hormone therapy	Approved	ICI-118630				DMSO	10000			BLCLNMBMMGCOAS-URPVMXJPSA-N	CHEMBL1201247,CHEMBL1200501	0
FIMM000360	Aminoglutethimide	10000	2.5	2.9	0	1	10000	86689.7	2.9	-0.9	-2.7	-1.7	-2.4		0	2.9	10000	2.5	0.8	0	1	10000	309272	-1.8	0.8	-2.9	-2	-3.9		0	3	Anti-steroid, aromatase inhibitor	F. Hormone therapy	Approved					DMSO	10000			ROBVIMPUHSLWNV-UHFFFAOYSA-N	CHEMBL488	0
FIMM100368	Capecitabine	10000	2.5	0.7	0	1	10000	339770	-3.9	0.7	-1.9	-2.3	-2.8		0	2.9	10000	2.5	2.1	0	1	10000	156120	1.7	-3.3	2.1	-4.3	-3.5		0	3.8	5-FU prodrug	A. Conv. Chemo	Approved			Prodrug, converted in liver and tumor by 3-step reaction		DMSO	10000			GAGWJHPBXLXJQN-UORFTKCHSA-N	CHEMBL1773	0
FIMM023795	Sirolimus	100	0.1	0	0	0	100	85.8	0	0	0	0	0		0	0	100	2.5	3.3	0	0	100	139969	3.3	-2.7	-5.8	-6.8	-2.6		0	5.4	binds FKBP12, causes inhibition of mTORC1	C. Rapalog	Approved		Rapamycin			DMSO	100			QFJCIRLUMZQUOT-HPLJOQBZSA-N	CHEMBL413	0
FIMM133797	Pomalidomide	10000	0.1	0	0	1	10000	353.1	0	0	0	0	0		0	0	10000	0.1	0	0	1	10000	353.1	0	0	0	0	0		0	0	Immunomodulatory agent, anti-angiogenic	D. Immunomodulatory	Approved	CC-4047	3-amino-thalidomide			DMSO	10000			UVSMNLNDYGZFPF-UHFFFAOYSA-N	CHEMBL43452	0
FIMM003745	Bimatoprost	5500	2.5	0.6	0	0.6	5500	94059.3	-2.8	-4.3	-1.1	-4	0.6		0	3.3	5500	0.1	0	0	0.6	5500	353.1	0	0	0	0	0		0	0	Prostaglandin analog	D. Immunomodulatory	Approved	AGN 192024				DMSO	5500			AQOKCDNYWBIDND-FTOWTWDKSA-N	CHEMBL1200963	0
FIMM003786	Temsirolimus	100	0.1	0	0	0	100	85.8	0	0	0	0	0		0	0	100	2.5	3	0	0	100	161061	3	-4.2	-6.8	-4.3	-4.2		0	5.6	binds FKBP12, causes inhibition of mTORC1	C. Rapalog	Approved	CCI-779				DMSO	100			CBPNZQVSJQDFBE-FUXHJELOSA-N	CHEMBL1201182	0
FIMM000290	Letrozole	10000	0.1	0	0	1	10000	353.1	0	0	0	0	0		0	0	10000	0.1	0	0	1	10000	353.1	0	0	0	0	0		0	0	Aromatase inhibitor	F. Hormone therapy	Approved	CGS-20267				DMSO	10000			HPJKCIUCZWXJDR-UHFFFAOYSA-N	CHEMBL1444	0
FIMM003724	Decitabine	10000	0.1	0	0	1	10000	353.1	0	0	0	0	0		0	0	10000	0.6	4	0	1	10000	84.4	-1.9	4	-1.7	1.3	0.8		0	2.5	Nucleoside analog DNA methyl transferase inhibitor	E. Differentiating/ epigenetic modifier	Approved		5-aza-2'-deoxycytidine	Prodrug, activated in the cells		DMSO	10000			XAUDJQYHKZQPEU-KVQBGUIXSA-N	CHEMBL1201129	0
FIMM001355	Epirubicin	1000	0.1	4.9	0	0.1	1000	3606.4	3.4	3.7	0.4	4.9	-4.1		0	3.9	1000	0.2	4.4	0	0.1	1000	692.8	-0.3	2.1	-0.5	4.4	-4.8		0	3.9	Topoisomerase II inhibitor	A. Conv. Chemo	Approved	IMI-28				DMSO	1000			AOJJSUZBOXZQNB-VTZDEGQISA-N	CHEMBL417	0
FIMM000439	Fluorouracil	10000	0.2	1.8	0	1	10000	733.3	-0.4	1.8	-0.7	1.2	-1.5		0	1.6	10000	2.5	3.1	0	1	10000	72464.9	2.3	-1.9	3.1	-1.7	-0.9		0	2.6	Antimetabolite	A. Conv. Chemo	Approved		5-fluorouracil, 5-FU	Prodrug, activated in the cells		DMSO	10000			GHASVSINZRGABV-UHFFFAOYSA-N	CHEMBL185	0
FIMM000227	Dexamethasone	10000	0.1	0	0	1	10000	353.1	0	0	0	0	0		0	0	10000	0.1	0	0	1	10000	353.1	0	0	0	0	0		0	0	Glucocorticoid, immunomodulatory agent	D. Immunomodulatory	Approved					DMSO	10000			UREBDLICKHMUKA-CXSFZGCWSA-N	CHEMBL1200637,CHEMBL384467,CHEMBL1201302	0
FIMM023798	Gemcitabine	1000	2.5	4.8	0	0.1	1000	1987	-3.3	0.7	1.8	-2.2	4.8		0	2.3	1000	2.5	6.4	0	0.1	1000	232.5	-2.1	-0.7	-1	0.1	6.4		0	1.2	Antimetabolite; Nucleoside analog	A. Conv. Chemo	Approved			Prodrug, activated in the cells		DMSO	1000			SDUQYLNIPVEERB-QPPQHZFASA-O	CHEMBL888,CHEMBL1637	0
FIMM023825	Azacitidine	10000	2.5	5.7	0	1	10000	1563.6	-3.4	-2.2	3.8	-1.3	5.7		0	2.9	10000	2.5	3.4	0	1	10000	8.1	-6	1	-2.8	3.1	3.4		0	3.4	Nucleoside analog DNA methyl transferase inhibitor	E. Differentiating/ epigenetic modifier	Approved		5-azacytidine, 5-AzaC	Prodrug, activated in the cells		DMSO	10000			NMUSYJAQQFHJEW-KVTDHHQDSA-N	CHEMBL1489	0
FIMM000464	Imiquimod	2500	2.5	2.7	0	0.2	2500	134.3	-0.5	0.5	0.6	0.2	2.7		0	0.5	2500	2.5	2.5	0	0.2	2500	31.7	-2.6	-1.6	-1	0.8	2.5		0	1.6	Immunomodulatory agent, TLR7 agonist	D. Immunomodulatory	Approved					DMSO	2500			DOUYETYNHWVLEO-UHFFFAOYSA-N	CHEMBL1282	0
FIMM000296	Bexarotene	10000	0.5	4.8	0	1	10000	109.2	-2.9	-2.4	-1.6	4.8	-2.2		0	3.6	10000	0.4	5.5	0	1	10000	11.3	0.8	0.3	3.7	0.9	5.5		0	1.6	Antineoplastic agent; retinoid specifically selective for retinoid X receptors	E. Differentiating/ epigenetic modifier	Approved					DMSO	10000			NAVMQTYZDKMPEU-UHFFFAOYSA-N	CHEMBL1023	0
FIMM000484	Methylprednisolone	10000	2.5	1.3	0	1	10000	252880	1.3	-0.5	-4.5	-4.4	-3.3		0	3.8	10000	2.5	8.1	0	1	10000	2.6	-3	-0.3	-4.1	3.6	8.1		0	2.5	Glucocorticoid, immunomodulatory agent	D. Immunomodulatory	Approved					DMSO	10000			VHRSUDSXCMQTMA-PJHHCJLFSA-N	CHEMBL1201081,CHEMBL278063,CHEMBL650,CHEMBL1201265,CHEMBL1206473,CHEMBL1200844	0
FIMM000560	Temozolomide	100000	2.5	3	0	10	100000	7200.2	-5.7	-4.1	-5.7	-1.7	3		0	4.6	100000	2.5	7.2	0	10	100000	4.1	-5.5	2.7	-1.9	3.2	7.2		0	3.2	Alkylating agent	A. Conv. Chemo	Approved	SCH 52365		Prodrug, activated in the cells		DMSO	100000			BPEGJWRSRHCHSN-UHFFFAOYSA-N	CHEMBL810	0
FIMM023805	Mitomycin C	10000	2.5	3.5	0	1	10000	97050.6	0.5	-3.9	0.9	-6.8	1.8		0	4	10000	2.5	4.4	0	1	10000	2082.6	-4.1	-3	-3	-1	4.4		0	3	Antineoplastic anatibiotic; DNA crosslinker	A. Conv. Chemo	Approved		Mitomycin C			DMSO	10000			NWIBSHFKIJFRCO-JZQLQECVSA-N	CHEMBL105	0
FIMM000406	Cytarabine	10000	2.5	4.6	0	1	10000	7	-5.7	-3.4	-4.7	3.1	4.6		0	4.1	10000	0.8	6.4	0	1	10000	6.3	-5.2	-4.5	4.5	1.7	6.4		0	4	Antimetabolite, interferes with DNA synthesis	A. Conv. Chemo	Approved		Ara-C	Prodrug, activated in the cells		DMSO	10000			UHDGCWIWMRVCDJ-CCXZUQQUSA-N	CHEMBL2092816,CHEMBL596186,CHEMBL803,CHEMBL1256472	0
FIMM000249	Tretinoin	10000	2.5	5.7	0	1	10000	61.9	-2	-5.5	-1	1.2	5.7		0	3	10000	2.5	8.1	0	1	10000	40.5	-1.1	-0.3	0.4	0.7	8.1		0	0.6	Retinoic acid receptor agonist	E. Differentiating/ epigenetic modifier	Approved		ATRA, retinoic acid, vitamin A			DMSO	10000			SHGAZHPCJJPHSC-YCNIQYBTSA-N	CHEMBL38,CHEMBL2051965	0
FIMM003790	Olaparib	10000	0.6	9.4	0	1	10000	1.5	2.1	-0.8	5.2	5.8	9.4		0	1.7	10000	0.1	6	0	1	10000	1709.9	6	-0.8	-1.1	2.1	3.1		0	3.1	PARP inhibitor	E. Differentiating/ epigenetic modifier	Approved	AZD2281	KU-0059436			DMSO	10000			FDLYAMZZIXQODN-UHFFFAOYSA-N	CHEMBL521686	0
FIMM136573	Acitretin	10000	0.1	3.1	0	1	10000	464.7	2.4	-0.4	0.5	3.1	1.5		0	1.3	10000	0.2	4.6	0	1	10000	455.6	-1.5	4.6	0.5	0.6	2.3		0	2.2	Retinoid receptor agonist	E. Differentiating/ epigenetic modifier	Approved (non-oncology)	Ro 10-1670				DMSO	10000			IHUNBGSDBOWDMA-AQFIFDHZSA-N	CHEMBL1131	0
FIMM001244	Tacrolimus	10000	2.5	3.4	0	1	10000	5084.6	0.4	-5.1	0.5	-2.8	3.4		0	2.9	10000	2.5	4.9	0	1	10000	270.2	-1.8	-2.3	2.3	0.3	4.9		0	1.8	Binds FKBP12, causes inhibition of calcineurin	C. Rapalog	Approved	FK-506				DMSO	10000			QJJXYPPXXYFBGM-LFZNUXCKSA-N	CHEMBL269732	0
FIMM003736	Rucaparib	10000	2.5	2.7	0	1	10000	10586.6	-3.7	-8.7	-4.7	-1.9	2.7		0	5.4	10000	2.5	1.3	0	1	10000	33957.7	-1.4	-5.9	-2.6	-3.5	1.3		0	3.7	PARP inhibitor	E. Differentiating/ epigenetic modifier	Approved (US)	AG-014699	AG-014447, PF-01367338			DMSO	10000			HMABYWSNWIZPAG-UHFFFAOYSA-N	CHEMBL1173055,CHEMBL2105733	0
FIMM023831	Bleomycin	10000	2.5	4.2	0	1	10000	58382	-1.8	-0.9	1.7	-5	2.1		0	2.8	10000	2.5	3.6	0	1	10000	3.2	-0.1	-0.3	3.6	3.6	0.2		0	1.7	Glycopeptide antibiotic; causes DNA breaks	A. Conv. Chemo	Approved					DMSO	10000			OYVAGSVQBOHSSS-UAPAGMARSA-O	CHEMBL403664,CHEMBL501630,CHEMBL525960	0
FIMM003782	Lenalidomide	100000	2.5	4.4	0	10	100000	4.2	1.6	-3.2	1.2	4.3	4.4		0	1.8	100000	2.5	4.1	0	10	100000	3.6	-3	-0.3	-2.7	2.7	4.1		0	2	Immunomodulatory	D. Immunomodulatory	Approved	CC-5013				DMSO	100000			GOTYRUGSSMKFNF-UHFFFAOYSA-N	CHEMBL848	0
FIMM109456	Enzalutamide	10000	2.5	3.9	0	1	10000	41651.2	-1.7	2.1	-1.7	-2	2		0	1.9	10000	1.1	3.5	0	1	10000	2	-3	1	2.1	3.3	3.5		0	1.6	AR antagonist	F. Hormone therapy	Approved	MDV3100				DMSO	10000			WXCXUHSOUPDCQV-UHFFFAOYSA-N	CHEMBL1082407	0
FIMM003751	Trametinib	250	0.6	2.1	0	0	250	135.9	-1.1	-3.2	-1.1	2.1	0.1		0	2.1	250	2.5	2.6	0	0	250	12.2	0.6	-5.9	2.3	2.6	0.9		0	3.1	MEK1/2 inhibitor	B. Kinase inhibitor	Approved	GSK1120212	JTP-74057			DMSO	250			LIRYPHYGHXZJBZ-UHFFFAOYSA-N	CHEMBL2103875,CHEMBL2105741	0
FIMM100415	Ibrutinib	1000	1.7	5.2	0	0.1	1000	1.3	-2.1	1.6	1.3	5.2	4.4		0	1.4	1000	2.5	3.1	0	0.1	1000	2374.3	-4.3	-1.3	-1.2	-0.8	3.1		0	2.4	Btk inhibitor	B. Kinase inhibitor	Approved	PCI-32765	CRA-032765	Irreversible		DMSO	1000			XYFPWWZEPKGCCK-GOSISDBHSA-N	CHEMBL1873475	0
FIMM109461	Dabrafenib	2500	2.5	1.1	0	0.2	2500	5.2	-1.4	-1.1	-0.2	1.1	0.9		0	0.9	2500	2.5	4.8	0	0.2	2500	2.6	-1.8	0	0	4.8	1.4		0	1.9	B-Raf(V600E) inhibitor	B. Kinase inhibitor	Approved	GSK2118436B				DMSO	2500			BFSMGDJOXZAERB-UHFFFAOYSA-N	CHEMBL2028663,CHEMBL2105729	0
FIMM133809	Lenvatinib	2500	1.7	5	0	0.2	2500	2	-3.5	1.5	1.2	5	3.1		0	2.1	2500	2.5	0.8	0	0.2	2500	113267	-0.9	-1.6	0.8	0	0		0	1	VEGFR inhibitor	B. Kinase inhibitor	Approved (US)	E7080				DMSO	2500			WOSKHXYHFSIKNG-UHFFFAOYSA-N	CHEMBL1289601	0
FIMM000160	Gefitinib	10000	2.5	9.1	0	1	10000	2.6	-1.5	-0.5	-1.4	3.4	9.1		0	1	10000	2	6.8	0	1	10000	8.8	-1.9	-1	1.6	1.7	6.8		0	1.3	EGFR inhibitor	B. Kinase inhibitor	Approved	ZD-1839				DMSO	10000			XGALLCVXEZPNRQ-UHFFFAOYSA-N	CHEMBL939	0
FIMM133831	Ceritinib	2500	0.3	6.5	0	0.2	2500	4.5	0.7	2.6	2.9	2.9	6.5		0	1	2500	2.5	4.1	0	0.2	2500	2.2	-1.6	1.1	-1.4	4.1	3.6		0	1.3	ALK inhibitor	B. Kinase inhibitor	Approved	NVP-LDK378	LDK378			DMSO	2500			VERWOWGGCGHDQE-UHFFFAOYSA-N	CHEMBL2403108	0
FIMM000183	Erlotinib	10000	0.9	4.1	0	1	10000	2.1	-2.7	1.2	1.8	4.1	2.3		0	1.7	10000	2.5	4.8	0	1	10000	3.3	3.8	-0.9	4.5	4.4	4.8		0	2	EGFR inhibitor	B. Kinase inhibitor	Approved	CP-358774	OSI-774			DMSO	10000			AAKJLRGGTJKAMG-UHFFFAOYSA-N	CHEMBL1079742,CHEMBL553	0
FIMM100376	Toremifene	10000	1.7	7.5	0	1	10000	1.5	-4.3	1.9	1.4	7.1	7.5		0	2.3	10000	1.3	8.1	0	1	10000	1.1	-0.3	-4.5	1.4	5.2	8.1		0	2.3	selective estrogen receptor modulator	F. Hormone therapy	Approved	FC 1157a				DMSO	10000			IWEQQRMGNVVKQW-OQKDUQJOSA-N	CHEMBL1200675,CHEMBL1655	0
FIMM000060	Pilocarpine	40000	0.6	4.6	0	4	40000	59.7	-1.8	3.5	-0.8	0.9	2.4		0	2	40000	2.5	3.1	0	4	40000	3.9	-1.8	-2.9	-0.9	3.1	2.7		0	1.8	Non-selective muscarinic receptor agonist	X. Other	Approved					DMSO	40000			QCHFTSOMWOSFHM-WPRPVWTQSA-N	CHEMBL550,CHEMBL611494,CHEMBL1200330,CHEMBL1213136,CHEMBL2139597	0
FIMM100377	Lasofoxifene	1000	1.2	5.6	0	0.1	1000	0.6	-1.4	0.9	3.5	5.6	5.2		0	0.7	1000	2.5	3.5	0	0.1	1000	3.6	-2.8	-1.6	2.2	3.5	3.3		0	1.6	Selective estrogen receptor modulator	F. Hormone therapy	Approved					DMSO	1000			GXESHMAMLJKROZ-IAPPQJPRSA-N	CHEMBL328190,CHEMBL2113354	0
FIMM001376	Itraconazole	5000	2.5	2	0	0.5	5000	1126.8	0.6	-1	-1.9	-0.1	2		0	1.1	5000	2.1	6.1	0	0.5	5000	24.3	-3.3	1.9	2	1.3	6.1		0	2.1	antifungal, hedgehog signaling inhibitor	X. Other	Approved (non-oncology)					DMSO	5000			VHVPQPYKVGDNFY-ZPGVKDDISA-N	CHEMBL22587	0
FIMM003593	Exemestane	10000	0.5	7	0	1	10000	2.5	0.6	0.1	4.7	3.3	7		0	1.4	10000	2.5	4.7	0	1	10000	3.2	0.8	-0.9	-2.6	4.7	2		0	2	Aromatase inhibitor	F. Hormone therapy	Approved					DMSO	10000			BFYIZQONLCFLEV-DAELLWKTSA-N	CHEMBL1200374	0
FIMM000620	Tamoxifen	10000	2.5	10.5	0	1	10000	311.7	-1.5	-1.8	-2	-0.7	10.5		0	1.7	10000	2.5	8.8	0	1	10000	443	-3.9	-3.1	-3.3	0.1	8.8		0	3	Estrogen receptor antagonist	F. Hormone therapy	Approved	ICI-46474		Prodrug, reduced activity compared to main metabolite 4-hydroxytamoxifen		DMSO	10000			NKANXQFJJICGDU-QPLCGJKRSA-N	CHEMBL786,CHEMBL83	0
FIMM003752	Sonidegib	10000	2.5	4.1	0	1	10000	14.9	0.9	-1.5	-1.4	1.2	4.1		0	1.1	10000	1	7.1	0	1	10000	175.2	4.1	2.7	2.7	7.1	1.1		0	4.4	Smothened (Hh) inhib	M. Hedgehog inhibitor	Approved	NVP-LDE225	LDE225, erismodegib (USAN)			DMSO	10000			RWIVSVMMGFFZIJ-VWDRLOGHSA-N	CHEMBL2105737	0
FIMM000172	Imatinib	10000	2.5	5	0	1	10000	2289.8	-1.1	-4.6	-4.3	-1.5	5		0	3.3	10000	2.5	3.5	0	1	10000	75649.9	0.5	0.3	-4.7	-3.8	1.8		0	3.1	Abl, Kit, PDGFRB inhibitor	B. Kinase inhibitor	Approved	STI571				DMSO	10000			KTUFNOKKBVMGRW-UHFFFAOYSA-N	CHEMBL1642,CHEMBL941	0
FIMM136392	Cobimetinib	1000	2.5	1.9	0	0.1	1000	8431.3	-5	-3.2	-3.5	-1	1.9		0	3.5	1000	0.1	0	0	0.1	1000	353.1	0	0	0	0	0		0	0	MEK1/2 inhibitor	B. Kinase inhibitor	Approved (US)	GDC-0973	XL-518			DMSO	1000			BSMCAPRUBJMWDF-KRWDZBQOSA-N	CHEMBL2146883	0
FIMM136522	Ripasudil	10000	2.5	1.6	0	1	10000	28644.4	-2.1	-3.9	-1.4	-5.4	1.6		0	3.6	10000	0.7	2.3	0	1	10000	192.3	-2.5	2.3	-2.9	1.7	-2.6		0	3	ROCK inhibitor	B. Kinase inhibitor	Approved (Japan)	K-115				DMSO	10000					0
FIMM003767	Vemurafenib	10000	2.5	3.8	0	1	10000	67783.6	1.7	3.8	-0.9	0	-2.4		0	3	10000	2.5	2.3	0	1	10000	134590	-0.4	-2.6	2.3	-4.2	-3.6		0	3.6	B-Raf(V600E) inhibitor	B. Kinase inhibitor	Approved	PLX4032	RG7204, RO5185426			DMSO	10000			GPXBXXGIAQBQNI-UHFFFAOYSA-N	CHEMBL1229517	0
FIMM100364	Regorafenib	10000	2.5	0	0	1	10000	1.64474e+07	0	-1.9	-2	-2.8	0		0	2	10000	0.8	0.7	0	1	10000	559.8	-0.7	-4.1	-0.3	0.7	-2.1		0	2.4	B-Raf, c-Kit, VEGFR2 inhibitor	B. Kinase inhibitor	Approved	BAY73-4506				DMSO	10000			FNHKPVJBJVTLMP-UHFFFAOYSA-N	CHEMBL1946170	0
FIMM000176	Vatalanib	10000	1.1	0.8	0	1	10000	1066.3	0.1	-3.9	-3	0.8	-0.6		0	2.5	10000	0.1	0	0	1	10000	353.1	0	0	0	0	0		0	0	VEGFR-1 & -2 inhibitor	B. Kinase inhibitor	Investigational (Ph 3)	CGP-79787	PTK 787, ZK222584		Inactive	DMSO	10000			YCOYDOIWSSHVCK-UHFFFAOYSA-N	CHEMBL101253,CHEMBL2142861,CHEMBL75232	0
FIMM003789	Enzastaurin	10000	0.3	5.2	0	1	10000	226.7	-2.2	-1.1	5.2	2.3	-0.5		0	3	10000	2.5	1.5	0	1	10000	18168.3	0.4	-0.6	1.5	-0.4	1		0	0.9	PKCbeta inhibitor	B. Kinase inhibitor	Investigational (Ph 3)	LY317615			Inactive	DMSO	10000			AXRCEOKUDYDWLF-UHFFFAOYSA-N	CHEMBL300138,CHEMBL2107337	0
FIMM003793	Vismodegib	10000	1	5.7	0	1	10000	194.6	2.2	4.5	5.7	0.5	0.3		0	4	10000	2.5	6.3	0	1	10000	21.5	-1.9	-2.8	-1.4	1.7	6.3		0	1.8	Smothened (Hh) inhibitor	M. Hedgehog inhibitor	Approved	GDC-0449	HhAntag691			DMSO	10000			BPQMGSKTAYIVFO-UHFFFAOYSA-N	CHEMBL473417	0
FIMM000428	Finasteride	10000	0.1	0	0	1	10000	353.1	0	0	0	0	0		0	0	10000	0.1	0	0	1	10000	353.1	0	0	0	0	0		0	0	type II 5-alpha reductase inhibitor	F. Hormone therapy	Approved	MK-906				DMSO	10000			DBEPLOCGEIEOCV-WSBQPABSSA-N	CHEMBL710	0
FIMM000649	Methotrexate	5000	0.7	6.6	0	0.5	5000	119	6.6	-3.1	-0.4	1.7	-4.6		0	5.4	5000	2.5	1.3	0	0.5	5000	124584	1	-3.3	1.3	-0.7	0.4		0	1.9	Antimetabolite; Anti-folate agent	H. Metabolic modifier	Approved		MTX			DMSO	5000			FBOZXECLQNJBKD-ZDUSSCGKSA-N	CHEMBL34259,CHEMBL426,CHEMBL1376974,CHEMBL2096644	0
FIMM000617	Fulvestrant	1000	2.5	11.1	0	0.1	1000	465.1	2.9	-2	2.3	-1.2	11.1		0	2.3	1000	2.5	3.1	0	0.1	1000	8729.1	1.1	3.1	-1.7	-2.6	2.6		0	2.3	Estrogen receptor antagonist	F. Hormone therapy	Approved	ICI 182,780				DMSO	1000			VWUXBMIQPBEWFH-WCCTWKNTSA-N	CHEMBL1358	0
FIMM109447	Atorvastatin	10000	2.5	1.3	0	1	10000	8227.1	-3	-2.2	-1.6	-0.9	1.3		0	2.1	10000	0.1	0	0	1	10000	353.1	0	0	0	0	0		0	0	HMG CoA reductase inhibitor	H. Metabolic modifier	Approved					DMSO	10000			XUKUURHRXDUEBC-KAYWLYCHSA-M	CHEMBL1487,CHEMBL393220	0
FIMM133813	Apatinib	10000	2.5	3.4	0	1	10000	107712	3.4	-6	-4.9	-1.3	1.6		0	4.3	10000	2.5	2.3	0	1	10000	122155	2.3	0.2	1.8	-3.6	-3.4		0	3.2	VEGFR inhibitor	B. Kinase inhibitor	Investigational (Ph 3)	YN968D1				DMSO	10000			WPEWQEMJFLWMLV-UHFFFAOYSA-N	CHEMBL3186534	0
FIMM003775	Dasatinib	1000	2.5	1.8	0	0.1	1000	77755.9	-2.5	1.4	-1.2	-0.5	0.9		0	1.6	1000	0.1	0	0	0.1	1000	353.1	0	0	0	0	0		0	0	Abl, Src, Kit, EphR... Inhibitor	B. Kinase inhibitor	Approved	BMS-354825				DMSO	1000			ZBNZXTGUTAYRHI-UHFFFAOYSA-N	CHEMBL1421	0
FIMM133778	Alectinib	1000	0.1	0	0	0.1	1000	353.1	0	0	0	0	0		0	0	1000	0.1	0	0	0.1	1000	353.1	0	0	0	0	0		0	0	ALK (incl gatekeeper mut) inhib	B. Kinase inhibitor	Approved (Japan, US)	CH5424802				DMSO	1000			KDGFLJKFZUIJMX-UHFFFAOYSA-N	CHEMBL1738797	0
FIMM003713	Crizotinib	1000	0.1	0	0	0.1	1000	353.1	0	0	0	0	0		0	0	1000	0.8	2.3	0	0.1	1000	283.2	-5.1	-4.4	-3.3	2.3	0.4		0	3.9	ALK, c-Met inhibitor	B. Kinase inhibitor	Approved	PF-02341066				DMSO	1000			KTEIFNKAUNYNJU-GFCCVEGCSA-N	CHEMBL601719	0
FIMM003716	Abiraterone	5000	0.1	6.7	0	0.5	5000	2609.9	5.5	2.5	-0.7	6.7	-1.3		0	3.9	5000	0.2	5.9	0	0.5	5000	244.8	0.5	-2.5	5.9	1.4	1.5		0	2.9	P450 17alpha-hydroxylase-17,20-lyase inhibitor	F. Hormone therapy	Approved	CB-7598				DMSO	5000			GZOSMCIZMLWJML-VJLLXTKPSA-N	CHEMBL254328	0
FIMM003711	Dovitinib	10000	0.1	0	0	1	10000	353.1	0	0	0	0	0		0	0	10000	2.5	0.6	0	1	10000	568449	-4.6	-1.5	0.6	-1.1	-5.1		0	3.7	FGFR inhibitor	B. Kinase inhibitor	Investigational (Ph 3)	CHIR-258	TKI258			DMSO	10000			PIQCTGMSNWUMAF-UHFFFAOYSA-N	CHEMBL522892,CHEMBL2103806	0
FIMM000171	Anagrelide	10000	0.1	0	0	1	10000	353.1	0	0	0	0	0		0	0	10000	2.5	1.4	0	1	10000	242801	-5.3	1.4	-3	-2.9	-2.7		0	3.8	PDE-3, PLA2 inhibitor	X. Other	Approved					DMSO	10000			OTBXOEAOVRKTNQ-UHFFFAOYSA-N	CHEMBL1200759,CHEMBL760	0
FIMM000298	Celecoxib	10000	2.5	2.3	0	1	10000	75603.3	-3.3	0.5	0.2	-2.4	1.2		0	2	10000	2.5	0.6	0	1	10000	687727	0.6	-5.4	-5.5	-4	-1.5		0	4.5	Selective COX-2 inhibitor	J. NSAID	Approved	SC-58634				DMSO	10000			RZEKVGVHFLEQIL-UHFFFAOYSA-N	CHEMBL118,CHEMBL395268,CHEMBL1801594	0
FIMM003710	Afatinib	1000	2.5	3	0	0.1	1000	99027.1	-4	1.6	-4.2	-3.5	1.5		0	3.5	1000	2.5	7.7	0	0.1	1000	3	-4.9	-0.9	-3.1	7.7	5.5		0	3.2	EGFR inhibitor	B. Kinase inhibitor	Approved	BIBW2992		Irreversible		DMSO	1000			ULXXDDBFHOBEHA-CWDCEQMOSA-N	CHEMBL1173655,CHEMBL2105712	0
FIMM003769	Vandetanib	1000	2.5	6.4	0	0.1	1000	10.6	-2.9	-3	-0.7	2.2	6.4		0	2.1	1000	2.5	6.7	0	0.1	1000	2087.7	-5	-4.1	-1.4	-2.6	6.7		0	3.6	VEGFR,EGFR, RET inhibitor	B. Kinase inhibitor	Approved	ZD6474				DMSO	1000			UHTHHESEBZOYNR-UHFFFAOYSA-N	CHEMBL24828,CHEMBL533849	0
FIMM003784	Pazopanib	10000	2.5	1.4	0	1	10000	207781	-4.2	-1.6	-1.5	-5.1	0.7		0	3.5	10000	0.8	2.2	0	1	10000	195.6	-2	-2.1	-3.7	2.2	-0.4		0	2.7	VEGFR inhibitor	B. Kinase inhibitor	Approved	GW786034				DMSO	10000			CUIHSIWYWATEQL-UHFFFAOYSA-N	CHEMBL477772,CHEMBL1201733	0
FIMM133837	Hydroxyfasudil	19000	2.5	10.2	0	1.9	19000	59.7	0	-2.2	-0.5	0.9	10.2		0	1.2	19000	2.5	4.2	0	1.9	19000	4.1	-1.6	1.7	-3.1	3.2	4.1		0	2	ROCK, PKA, PKG, PRK inhibitor	B. Kinase inhibitor	(Approved Japan)	HA-1100		Active metabolite of fasudil		DMSO	19000			ZAVGJDAFCZAWSZ-UHFFFAOYSA-N	CHEMBL1233300	0
FIMM000773	Nilutamide	10000	0.3	5.9	0	1	10000	215.9	-2.2	-1.7	3.1	5.9	-2.4		0	3.9	10000	0.3	8.4	0	1	10000	44.4	0.8	7.1	5.4	8.4	4.2		0	2.6	Nonsteroidal antiandrogen	F. Hormone therapy	Approved					DMSO	10000			XWXYUMMDTVBTOU-UHFFFAOYSA-N	CHEMBL1274	0
FIMM000446	Flutamide	10000	2.5	6.1	0	1	10000	779.2	-3.4	-2.3	3.1	-0.3	6.1		0	2.6	10000	2.5	8	0	1	10000	6078.4	-3	4.3	-1.2	-1.7	6.1		0	2.8	Nonsteroidal antiandrogen	F. Hormone therapy	Approved	SCH 13521				DMSO	10000			MKXKFYHWDHIYRV-UHFFFAOYSA-N	CHEMBL806	0
FIMM003750	Idelalisib	10000	2.5	5.6	0	1	10000	3.6	-3.7	-2.9	-1.2	4.7	5.6		0	2.4	10000	2.5	5.5	0	1	10000	96	-3.1	-3.4	-1.9	0.9	5.5		0	2.5	PI3K inhibitor, p110?-selective	B. Kinase inhibitor	Approved	GS-1101	CAL-101			DMSO	10000			IFSDAJWBUCMOAH-HNNXBMFYSA-N	CHEMBL2216870	0
FIMM003794	Sorafenib	1000	2.5	0.6	0	0.1	1000	27022.4	-1.2	-3.1	-1.1	-1.2	0.6		0	1.9	1000	0.7	2.6	0	0.1	1000	190	-4.5	-2.1	-2.8	2.6	-1.3		0	3.3	B-Raf, FGFR-1, VEGFR-2 & -3, PDGFR-beta, KIT, and FLT3 inhib	B. Kinase inhibitor	Approved	Bay 43-9006				DMSO	1000			MLDQJTXFUGDVEO-UHFFFAOYSA-N	CHEMBL1336,CHEMBL1760433,CHEMBL1200485	0
FIMM003763	Nilotinib	10000	2.5	2.1	0	1	10000	13	-4	-3.3	-3.7	2	2.1		0	3.2	10000	2.5	3.2	0	1	10000	7.7	-4.9	-1.8	-1.7	2.4	3.2		0	2.8	Abl inhibitor	B. Kinase inhibitor	Approved	AMN-107				DMSO	10000			HHZIURLSWUIHRB-UHFFFAOYSA-N	CHEMBL255863,CHEMBL1201740	0
FIMM000274	Lapatinib	1000	2.5	3	0	0.1	1000	14929.6	2.3	2.1	3	-3.8	2.5		0	2.9	1000	2.5	8.4	0	0.1	1000	23513	2.7	-0.5	2.6	-2.7	4.2		0	2.3	HER2, EGFR inhibitor	B. Kinase inhibitor	Approved	GW572016	GW2016			DMSO	1000			BCFGMOOMADDAQU-UHFFFAOYSA-N	CHEMBL1076241,CHEMBL554,CHEMBL1201179	0
FIMM003708	Selumetinib	10000	2.5	4.4	0	1	10000	5286.2	-1.2	-5.1	1.6	-4.6	4.4		0	3.6	10000	2.5	4.7	0	1	10000	4178.5	0	-0.9	1.7	-5.4	4.7		0	2.9	MEK1/2 inhibitor	B. Kinase inhibitor	Investigational (Ph 3)	AZD6244	ARRY-142886			DMSO	10000			CYOHGALHFOKKQC-UHFFFAOYSA-N	CHEMBL1614701,CHEMBL2105684	0
FIMM003734	Cediranib	1000	2.5	6	0	0.1	1000	2699.8	-0.5	-2	2.9	-4.6	6		0	3	1000	2.5	9.3	0	0.1	1000	2	-0.8	1.9	-1.1	9.3	4.4		0	2.8	KDR/Flt/VEGFR inhibitor	B. Kinase inhibitor	Investigational (Ph 3)	AZD2171				DMSO	1000			XXJWYDDUDKYVKI-UHFFFAOYSA-N	CHEMBL491473,CHEMBL2103798	0
FIMM003791	Masitinib	10000	2.5	9.5	0	1	10000	593.3	0.2	-1.5	4.3	-1.1	9.5		0	2.4	10000	2.5	9.6	0	1	10000	1	-0.9	-1.4	-1.6	4.2	9.6		0	1.2	KIT inhibitor	B. Kinase inhibitor	Investigational (Ph 3)	AB1010				DMSO	10000			WJEOLQLKVOPQFV-UHFFFAOYSA-N	CHEMBL1908391	0
FIMM000255	Simvastatin	10000	2.5	5.7	0	1	10000	3049.7	-1.7	-2.3	0.1	-5	5.7		0	3	10000	0.7	5.8	0	1	10000	4	4.5	-2.8	3.1	3.2	5.8		0	2.9	HMG CoA reductase inhibitor	H. Metabolic modifier	Approved (non-oncology)	MK-0733				DMSO	10000			RYMZZMVNJRMUDD-HGQWONQESA-N	CHEMBL1064	0
FIMM000143	Lovastatin	10000	2.5	6.4	0	1	10000	2716.5	-3.1	-2.5	5.8	-3.3	6.4		0	3.9	10000	2.5	4.7	0	1	10000	4.7	2	-3.9	1.6	4.7	2.9		0	2.4	HMG-CoA reductase inhibitor	H. Metabolic modifier	approved (non-oncology)	MK-803				DMSO	10000			PCZOHLXUXFIOCF-BXMDZJJMSA-N	CHEMBL503	0
FIMM000618	Megestrol acetate	10000	0.5	4	0	1	10000	96.7	-2.6	-2.6	-1.1	4	-0.1		0	2.7	10000	2.5	4.2	0	1	10000	4.9	3	-3.4	4.1	3.7	4.2		0	2.3	Progestogen	F. Hormone therapy	Approved					DMSO	10000			RQZAXGRLVPAYTJ-GQFGMJRRSA-N	CHEMBL1201139	0
FIMM023828	Fludarabine	10000	0.5	5.9	0	1	10000	3.9	-1.6	0.7	4.5	2.1	5.9		0	1.8	10000	2	0.1	0	1	10000	527006	-5.2	-0.8	-3.7	0.1	-0.1		0	3.2	Antimetabolite; Purine analog	A. Conv. Chemo	Approved			Prodrug, activated in the cells		DMSO	10000			HBUBKKRHXORPQB-FJFJXFQQSA-N	CHEMBL1096882,CHEMBL1568	0
FIMM023808	Pemetrexed	10000	0.9	7.8	0	1	10000	0.6	-0.7	-1	2.6	5.4	7.8		0	0.9	10000	0.1	0	0	1	10000	353.1	0	0	0	0	0		0	0	Dihydrofolate reductase inhibitor	H. Metabolic modifier	Approved					AQ	10000			WBXPDJSOTKVWSJ-CYBMUJFWSA-N	CHEMBL1200373,CHEMBL1201258,CHEMBL225072,CHEMBL2360464	0
FIMM000914	Deferoxamine	10000	0.6	3.3	0	1	10000	4.1	0.3	-1.4	2.6	1.2	3.3		0	1.3	10000	2.5	4.5	0	1	10000	2905.8	-5	-4.2	-5.5	-1	4.5		0	4.3	Iron chelator	X. Other	Approved (non-oncology)		desferrioxamine, DFOM			AQ	10000			UBQYURCVBFRUQT-UHFFFAOYSA-N	CHEMBL556,CHEMBL2002581,CHEMBL1234	0
FIMM003569	Pravastatin	10000	2.5	2.8	0	1	10000	2.2	-1.3	0.9	0.3	2.7	2.8		0	0.8	10000	2.5	1.4	0	1	10000	15466.2	-2.4	-2.6	-1.3	-2.9	1.4		0	2.4	HMG CoA reductase inhibitor	H. Metabolic modifier	Approved (non-oncology)	CS-514	SQ-31000, Eptastatin			AQ	10000			TUZYXOIXSAXUGO-PZAWKZKUSA-M	CHEMBL1144,CHEMBL690	0
FIMM100386	Linifanib	1000	1.5	4.3	0	0.1	1000	0.1	0.3	0.1	0.7	3.6	4.3		0	0.1	1000	2.5	5.4	0	0.1	1000	22181.2	5.4	-3.8	2.1	-0.9	3.5		0	3.5	VEGFR, PDGFR, CSF-1R, FLT3 inhibitor	B. Kinase inhibitor	Investigational (Ph 3)	ABT-869	AL-39324, RG3635			DMSO	1000			MPVGZUGXCQEXTM-UHFFFAOYSA-N	CHEMBL223360	0
FIMM136404	Losmapimod	10000	0.7	8.6	0	1	10000	0.5	0.5	2.5	5.2	8.6	7.8		0	0.6	10000	1.3	8.3	0	1	10000	1.1	-2.3	1.2	5.7	8.3	5		0	2	p38MAPK inhibitor	B. Kinase inhibitor	Investigational (Ph 3)	GW856553X				DMSO	10000					0
FIMM136510	Gilteritinib	1000	0.4	11.1	0	0.1	1000	5.3	1.1	4.6	3.9	4.8	11.1		0	1.9	1000	0.2	4.3	0	0.1	1000	2216.4	-1.7	0.1	3.2	4.3	-25.4		0	13.9	FLT3/AXL inhibitor	B. Kinase inhibitor	Investigational (Ph 2)	ASP2215				DMSO	1000					0
FIMM100395	Cabozantinib	1000	1.1	4.9	0	0.1	1000	0.8	-0.9	2.4	3.9	4.9	3.9		0	0.8	1000	2.5	5.2	0	0.1	1000	2.1	3	1	-0.7	5.2	4.8		0	1.7	VEGFR2, Met, FLT3, Tie2, Kit and Ret inhibitor	B. Kinase inhibitor	Approved	BMS-907351	XL184			DMSO	1000			ONIQOQHATWINJY-UHFFFAOYSA-N	CHEMBL2105717,CHEMBL2103868	0
FIMM023833	Quizartinib	1000	0.5	5.5	0	0.1	1000	4.2	-1	0.9	2.6	1.7	5.5		0	1.2	1000	2.5	4.6	0	0.1	1000	1350	-4.3	-4.9	-5.1	-0.1	4.6		0	4.1	FLT3 inhibitor	B. Kinase inhibitor	Investigational (Ph 3)	AC220				DMSO	1000			CVWXJKQAOSCOAB-UHFFFAOYSA-N	CHEMBL576982,CHEMBL2105709	0
FIMM133830	Abemaciclib	2500	0.3	13.8	0	0.2	2500	29.9	1.5	6.7	2.2	5	11		0	2.6	2500	0.7	3.8	0	0.2	2500	1.4	-1	1.5	1.7	3.8	3.2		0	0.8	CDK4/6 inhibitor	B. Kinase inhibitor	Investigational (Ph 3)	LY2835219				DMSO	2500			UZWDCWONPYILKI-UHFFFAOYSA-N	CHEMBL3301610	0
FIMM003766	Plerixafor	10000	0.1	3.5	0	1	10000	3267.1	3.5	0.9	-1.7	3.4	-0.7		0	2.5	10000	0.1	0	0	1	10000	353.1	0	0	0	0	0		0	0	CXCR4 antagonist	X. Other	Approved	SID 791	JM 3100, AMD 3100	Irreversible		AQ	10000			YIQPUIGJQJDJOS-UHFFFAOYSA-N	CHEMBL18442,CHEMBL2088494,CHEMBL2311028,CHEMBL2311089,CHEMBL1788331,CHEMBL1788331,CHEMBL1788331	0
FIMM000170	Metformin	100000	2.5	2	0	10	100000	72699.8	-0.5	2	-0.4	-0.8	-1.5		0	1.7	100000	0.1	0	0	10	100000	353.1	0	0	0	0	0		0	0	AMPK activator	H. Metabolic modifier	Approved (non-oncology)					AQ	100000			XZWYZXLIPXDOLR-UHFFFAOYSA-N	CHEMBL1431	0
FIMM100387	Brivanib	1000	2.5	0.8	0	0.1	1000	134638	0.8	-0.5	-2.3	-0.1	0.1		0	1.3	1000	0.1	0	0	0.1	1000	353.1	0	0	0	0	0		0	0	VEGFR inhibitor	B. Kinase inhibitor	Investigational (Ph 3)	BMS-540215	BMS-582664			DMSO	1000			WCWUXEGQKLTGDX-LLVKDONJSA-N	CHEMBL377300	0
FIMM133810	Duvelisib	500	2.5	4.4	0	0	500	28421	2.2	-0.9	-1.5	-0.4	2.2		0	1.5	500	0.1	0	0	0	500	353.1	0	0	0	0	0		0	0	PI3K inhibitor	B. Kinase inhibitor	Investigational (Ph 3)	IPI-145	INK1197			DMSO	500			SJVQHLPISAIATJ-ZDUSSCGKSA-N	CHEMBL3039502	0
FIMM136516	Peficitinb	2500	0.3	5	0	0.2	2500	23.7	2.6	-0.8	5	1.5	4.7		0	2.1	2500	2.5	2.9	0	0.2	2500	70.2	-2.1	-4.2	-1.4	0.7	2.9		0	2.5	JAK3-selective inhibitor	B. Kinase inhibitor	Investigational (Ph 3)	ASP015K	JNJ-54781532		Inactive	DMSO	2500					0
FIMM023820	Sunitinib	1000	0.5	6.9	0	0.1	1000	3.9	-0.6	0	4	2.1	6.9		0	1.6	1000	0.4	5.4	0	0.1	1000	14.4	-0.6	5.1	2.3	3.4	5.4		0	1.9	Broad TK inhibitor	B. Kinase inhibitor	Approved	SU-11248				DMSO	1000			WINHZLLDWRZWRT-ATVHPVEESA-N	CHEMBL535,CHEMBL1567	0
FIMM115484	Venetoclax	1000	2.5	5.4	0	0.1	1000	3616	1.8	-1.2	5.4	-2	4.9		0	3.1	1000	0.1	0	0	0.1	1000	353.1	0	0	0	0	0		0	0	Bcl-2-selective inhibitor	G. Apoptotic modulator	Approved (US)	ABT-199	GDC-0199			DMSO	1000			LQBVNQSMGBZMKD-UHFFFAOYSA-N	CHEMBL3137309	0
FIMM100396	AZD1480	1000	2.5	3.3	0	0.1	1000	5.2	-0.7	-2.7	0.7	3.3	1.3		0	1.7	1000	2.5	4.2	0	0.1	1000	84148.9	-1	-0.5	-4.1	-7	2.1		0	4.1	JAK1/2, FGFR inhibitor	B. Kinase inhibitor	Investigational (Ph 1)	AZD1480			Inactive	DMSO	1000			PDOQBOJDRPLBQU-UHFFFAOYSA-N	CHEMBL1231124	0
FIMM023799	Teniposide	10000	1.5	0.1	0	1	10000	16397.6	-1.1	-1.2	-1.4	0.1	-1.1		0	1.2	10000	0.1	0	0	1	10000	353.1	0	0	0	0	0		0	0	Topoisomerase II inhibitor	A. Conv. Chemo	Approved	VM-26				DMSO	10000			NRUKOCRGYNPUPR-PSZSYXFXSA-N	CHEMBL1237078	0
FIMM100372	Valproic acid	1000000	0.6	3.2	0	100	1000000	165.3	-3.1	-2.2	-2.9	3.2	-3.7		0	3.8	1000000	0.1	0	0	100	1000000	353.1	0	0	0	0	0		0	0	HDAC inhibitor	E. Differentiating/ epigenetic modifier	Approved					AQ	1000000			AEQFSUDEHCCHBT-UHFFFAOYSA-M	CHEMBL109,CHEMBL433,CHEMBL2105613,CHEMBL2315212	0
FIMM023809	Oxaliplatin	100000	2.5	1	0	10	100000	29709.6	-3	-1.8	-1.6	-3.1	1		0	2.5	100000	0.1	0	0	10	100000	353.1	0	0	0	0	0		0	0	Platinum-based antineoplastic agent	A. Conv. Chemo	Approved					AQ	100000			ZROHGHOFXNOHSO-BNTLRKBRSA-L	CHEMBL414804	0
FIMM136399	BMS863233	10000	0.7	7.3	0	1	10000	2.4	-2	-1.5	3.5	3	7.3		0	1.9	10000	2.5	6.8	0	1	10000	176.7	-0.9	-1.7	-7.2	0.9	6.8		0	3.7	Cdc7 inhibitor	B. Kinase inhibitor	Investigational (Ph 2)	XL-413			Inactive	AQ	10000					0
FIMM003776	Tofacitinib	5000	0.1	7.8	0	0.5	5000	688.2	-0.5	1.2	7.8	2.1	1.8		0	3.1	5000	0.1	4.1	0	0.5	5000	2055.4	4.1	-1.5	0.3	2.1	-0.1		0	2.4	JAK3, JAK2(V617F) inhibitor	B. Kinase inhibitor	Approved	CP-690550	tasocitinib			DMSO	5000			UJLAWZDWDVHWOW-YPMHNXCESA-N	CHEMBL221959,CHEMBL2103743	0
FIMM100382	Neratinib	1000	2.5	3.7	0	0.1	1000	320.8	-1.4	-0.7	-2.6	0.2	3.7		0	1.5	1000	2.5	2.1	0	0.1	1000	200189	-5.8	-6.7	2.1	-2.1	-1.7		0	4.9	HER2, EGFR inhibitor	B. Kinase inhibitor	Approved (US)	HKI-272		Irreversible		DMSO	1000			JWNPDZNEKVCWMY-VQHVLOKHSA-N	CHEMBL180022	0
FIMM023811	Daunorubicin	1000	2.5	2.1	0	0.1	1000	68699	-3	0.4	-0.5	-1.4	1.1		0	1.7	1000	0.1	0	0	0.1	1000	353.1	0	0	0	0	0		0	0	Topoisomerase II inhibitor	A. Conv. Chemo	Approved					DMSO	1000			STQGQHZAVUOBTE-VGBVRHCVSA-N	CHEMBL1563,CHEMBL178,CHEMBL434442,CHEMBL1200475	0
FIMM109459	Dacomitinib	1000	2.5	9.4	0	0.1	1000	13.7	0.3	0.7	0.2	1.2	9.4		0	0.4	1000	2.5	7.1	0	0.1	1000	28	-4.6	0.6	0.1	1.7	7.1		0	2.3	pan-HER inhibitor	B. Kinase inhibitor	Investigational (Ph 3)	PF-00299804				DMSO	1000			BSPLGGCPNTZPIH-IPZCTEOASA-N	CHEMBL2105719,CHEMBL2110732	0
FIMM136503	Decernotinib	10000	2.5	6	0	1	10000	7.5	1.4	-0.2	-0.3	1.7	6		0	0.7	10000	2.5	1.5	0	1	10000	21273.8	-4.3	-3.5	-2.7	-2.8	1.5		0	3.4	JAK3 inhibitor	B. Kinase inhibitor	Investigational (Ph 3)	VX-509	VRT-831509, Adelatinib		Inactive	DMSO	10000					0
FIMM000490	Mitoxantrone	1000	0.4	9.3	0	0.1	1000	15.8	-0.9	-3.1	9.3	3	6.3		0	4.1	1000	2.5	12.6	0	0.1	1000	60784.6	-6.6	-5.7	12.6	-3.5	-2.2		0	9	Topoisomerase II inhibitor	A. Conv. Chemo	Approved					DMSO	1000			KKZJGLLVHKMTCM-UHFFFAOYSA-N	CHEMBL1200827,CHEMBL58,CHEMBL1417019	0
FIMM023816	Arsenic(III) oxide	2500	2.5	7.5	0	0.2	2500	1.2	0.6	-1.5	6.4	7.5	6.6		0	0.9	2500	2.2	4.1	0	0.2	2500	25.1	1.9	-8.1	0.3	1.4	4.1		0	4.2	Thioredoxin reductase inhibitor; cytotoxic chemotherapeutic	E. Differentiating/ epigenetic modifier	Approved					AQ	2500			GOLCXWYRSKYTSP-UHFFFAOYSA-N	CHEMBL1200978	0
FIMM023806	Carboplatin	100000	0.3	4.3	0	10	100000	161.1	-2	0	4.3	-0.6	1.1		0	2.4	100000	2.5	2	0	10	100000	172921	-3.8	-6.5	2	-2.5	0.7		0	4.1	Platinum-based antineoplastic agent	A. Conv. Chemo	Approved					AQ	100000			CCQPAEQGAVNNIA-UHFFFAOYSA-N	CHEMBL1351,CHEMBL288376	0
FIMM109458	1-methyl-D-tryptophan	5000	2.5	8.9	0	0.5	5000	96.7	-0.5	-1	-3.8	0.9	8.9		0	2	5000	2.5	5.8	0	0.5	5000	4009	-3.2	-5.5	1.4	-4.8	5.8		0	4.1	Indolamine 2,3-dioxygenase 1 and 2 inhibitor	X. Other	Investigational (Ph 2)		1-methyl-D-tryptophan			AQ	5000			ZADWXFSZEAPBJS-SNVBAGLBSA-N	CHEMBL571209	0
FIMM136474	Pixantrone	10000	2.5	5	0	1	10000	60542.3	0.5	0.3	5	-2.7	-1.6		0	3.5	10000	2.5	3.3	0	1	10000	163480	-6.4	-1.1	3.3	-2.9	-8.2		0	6.3	topoisomerase II inhibitor	A. Conv. Chemo	Investigational (Ph 3)	BBR 2778				AQ	10000					0
FIMM136377	Ribociclib	10000	2.5	7.2	0	1	10000	2682.3	2.6	-2.7	-3.3	-3.5	6.7		0	3.1	10000	2.5	2	0	1	10000	170600	-1.8	-0.2	2	-7.4	0.9		0	3.9	CDK4/6 inhibitor	B. Kinase inhibitor	Approved (US)	NVP-LEE011	LEE011			DMSO	10000			RHXHGRAEPCAFML-UHFFFAOYSA-N	not in ChEMBL	0
FIMM003730	Ponatinib	1000	0.7	7.7	0	0.1	1000	1.7	1.4	-0.9	3	3.8	7.7		0	1.3	1000	2.5	9.2	0	0.1	1000	147	2.7	0.6	-0.9	0.4	9.2		0	1.5	Broad TK inhibitor	B. Kinase inhibitor	Approved	AP24534				DMSO	1000			PHXJVRSECIGDHY-UHFFFAOYSA-N	CHEMBL1171837,CHEMBL2105708	0
FIMM136495	Pexidartinib	10000	2.5	4.6	0	1	10000	2.7	2.7	-1.8	-1.8	2.8	4.6		0	1.9	10000	2.5	8.4	0	1	10000	9534.3	0.3	1	-0.2	-5.9	5.9		0	3	KIT, CSF1R, FLT3 inhibitor	B. Kinase inhibitor	Investigational (Ph 3)	PLX-3397				DMSO	10000					0
FIMM136599	Upadacitinib	10000	1.6	8.6	0	1	10000	0.3	-0.4	1.2	2.9	8.6	7.9		0	0.7	10000	0.6	3.6	0	1	10000	122.7	-2.3	-3.2	-1.6	3.6	-2		0	3.2	JAK1-selective inhibitor	B. Kinase inhibitor	Investigational (Ph 3)	ABT-494				DMSO	10000					0
FIMM023818	Doxorubicin	1000	2.5	1.8	0	0.1	1000	7423.8	-0.2	-2.4	-1.7	-2.2	1.8		0	1.9	1000	2.5	0.6	0	0.1	1000	496648	0.6	-5.3	-3.4	-0.5	-1.1		0	3.2	Topoisomerase II inhibitor	A. Conv. Chemo	Approved					DMSO	1000			AOJJSUZBOXZQNB-TZSSRYMLSA-N	CHEMBL53463,CHEMBL272706,CHEMBL359744,CHEMBL216371	0
FIMM023819	Valrubicin	5000	2.5	4.1	0	0.5	5000	116989	-1.5	-1.7	4.1	-3.2	-7.5		0	5.5	5000	2.5	4.7	0	0.5	5000	229440	-7.6	-4.9	4.7	-7.4	-19.2		0	12.5	Topoisomerase II inhibitor	A. Conv. Chemo	Approved	AD-32				DMSO	5000			ZOCKGBMQLCSHFP-KQRAQHLDSA-N	CHEMBL1096885	0
FIMM100407	Binimetinib	1000	2.5	3.1	0	0.1	1000	25.9	-3.2	-0.5	-0.1	0.9	3.1		0	1.6	1000	2.5	2.5	0	0.1	1000	8.5	-4	-1.9	2.5	1.8	0.7		0	2.4	MEK1/2 inhibitor	B. Kinase inhibitor	Investigational (Ph 2)	NVP-MEK162	MEK162, ARRY-438162, ARRY-162			DMSO	1000			ACWZRVQXLIRSDF-UHFFFAOYSA-N	CHEMBL3187723	0
FIMM100384	Rabusertib	1000	2.5	2.6	0	0.1	1000	3.7	-1.8	-1.3	-1.2	2.6	1.6		0	1.4	1000	2.5	2.7	0	0.1	1000	688.1	-3.3	-3.7	-0.8	0.2	2.7		0	2.5	Chk1 inhibitor	B. Kinase inhibitor	Investigational (Ph 2)	LY2603618	IC-83		Inactive	DMSO	1000			SYYBDNPGDKKJDU-ZDUSSCGKSA-N	CHEMBL3039517	0
FIMM133843	PD0325901	1000	2.5	4.3	0	0.1	1000	3.1	-1	-0.3	-0.5	1.6	4.3		0	0.6	1000	2.5	3.1	0	0.1	1000	183.7	-4	-3.9	-0.1	0.5	3.1		0	2.8	MEK1/2 inhibitor	B. Kinase inhibitor	Investigational (Ph 2)	PD0325901				DMSO	1000			SUDAHWBOROXANE-SECBINFHSA-N	CHEMBL507361	0
FIMM133852	Capmatinib	1000	2.5	2.4	0	0.1	1000	41490.5	0.8	-1.4	-1	-1.4	1.2		0	1.2	1000	0.5	2.4	0	0.1	1000	166.2	-3.4	-3.8	0.6	2.4	-0.4		0	2.9	MET inhibitor	B. Kinase inhibitor	Investigational (Ph 2)	NVP-INC280	INC280, INCB-28060			DMSO	1000			LIOLIMKSCNQPLV-UHFFFAOYSA-N	CHEMBL3188267	0
FIMM133823	Golvatinib	2500	2.5	4.2	0	0.2	2500	5.9	-1.4	2.6	-4.3	1.9	4.2		0	2.6	2500	2.5	1.3	0	0.2	2500	30165.6	-5.6	-4.3	-3.2	-2.5	1.3		0	4.1	MET, VEGFR2 inhibitor	B. Kinase inhibitor	Investigational (Ph 2)	E7050				DMSO	2500			UQRCJCNVNUFYDX-UHFFFAOYSA-N	CHEMBL3039525	0
FIMM133860	CEP-32496	10000	2.5	3	0	1	10000	0.7	-0.2	0.7	-0.6	1.7	3		0	0.5	10000	2.5	4.2	0	1	10000	1011.8	-3.3	-1.6	-3	-0.2	4.2		0	2.4	BRAF inhibitor	B. Kinase inhibitor	Investigational (Ph 2)	CEP-32496				DMSO	10000			DKNUPRMJNUQNHR-UHFFFAOYSA-N	CHEMBL2029988	0
FIMM136367	Encorafenib	1000	0.5	7	0	0.1	1000	7.1	0.7	-0.6	4	1	7		0	2	1000	2.5	4.9	0	0.1	1000	22.9	-1.1	0.3	0.9	0.9	4.9		0	0.7	B-Raf(V600E) inhibitor	B. Kinase inhibitor	Investigational (Ph 2)	LGX818	NVP-LGX818			DMSO	1000			CMJCXYNUCSMDBY-ZDUSSCGKSA-N	CHEMBL3301612	0
FIMM133787	Alpelisib	2500	1	7.5	0	0.2	2500	0.7	-2.2	0.2	1.3	4.8	7.5		0	1.1	2500	0.9	10.9	0	0.2	2500	2.8	4.5	-2.4	3.6	3.4	10.9		0	3.1	PI3Kalpha selective inhibitor	B. Kinase inhibitor	Investigational (Ph 2)	NVP-BYL719	BYL719			DMSO	2500			STUWGJZDJHPWGZ-LBPRGKRZSA-N	CHEMBL2396661	0
FIMM003733	Motesanib	10000	0.7	4.5	0	1	10000	2.3	-0.7	-1.3	3	2.2	4.5		0	1.3	10000	1.4	11.2	0	1	10000	0.5	-2.7	0.7	0.9	5.5	11.2		0	1.4	VEGFR, PDGFR, Ret, Kit inhibitor	B. Kinase inhibitor	Investigational (Ph 2)	AMG-706				DMSO	10000			RAHBGWKEPAQNFF-UHFFFAOYSA-N	CHEMBL572881,CHEMBL2107357	0
FIMM136551	Brigatinib	1000	0.3	7.1	0	0.1	1000	15.4	2.7	4	5.7	4.9	7.1		0	0.7	1000	0.4	9.7	0	0.1	1000	7.1	5.7	-1.3	5.2	5.6	9.7		0	3.1	ALK inhibitor, including gatekeeper mutant ALK	B. Kinase inhibitor	Approved (US)	AP26113				DMSO	1000			AILRADAXUVEEIR-UHFFFAOYSA-N		0
FIMM115469	Vistusertib	10000	2.5	6.6	0	1	10000	150.1	1.1	-2.4	-2.1	0.5	6.6		0	1.7	10000	1	1.8	0	1	10000	9.9	-2.8	-1.3	0.9	0.5	1.8		0	1.6	mTOR inhibitor, ATP-competitive	B. Kinase inhibitor	Investigational (Ph 2)	AZD2014				DMSO	10000			JUSFANSTBFGBAF-IRXDYDNUSA-N	CHEMBL2325741,CHEMBL2336325	0
FIMM109463	Ralimetinib	10000	0.3	10.8	0	1	10000	11.9	0	5.8	3.4	5.9	8.1		0	1.8	10000	0.4	9.7	0	1	10000	1.7	2.4	1.9	3.9	6.2	9.7		0	1.1	p38MAPK inhibitor	B. Kinase inhibitor	Investigational (Ph 2)	LY2228820	CP868569			DMSO	10000			NARMJPIBAXVUIE-UHFFFAOYSA-N	CHEMBL2364626,CHEMBL2364627	0
FIMM100380	NVP-RAF265	1000	0.1	0	0	0.1	1000	353.1	0	0	0	0	0		0	0	1000	0.1	0	0	0.1	1000	353.1	0	0	0	0	0		0	0	"C-Raf" inhibitor, unclear MoA	B. Kinase inhibitor	Investigational (Ph 2)	NVP-RAF265	RAF265, CHIR-265		Inactive	DMSO	1000			YABJJWZLRMPFSI-UHFFFAOYSA-N	CHEMBL558752	0
FIMM133825	Sapitinib	1000	0.1	0	0	0.1	1000	353.1	0	0	0	0	0		0	0	1000	0.1	0	0	0.1	1000	353.1	0	0	0	0	0		0	0	Pan-HER inhibitor	B. Kinase inhibitor	Investigational (Ph 2)	AZD-8931				DMSO	1000			DFJSJLGUIXFDJP-UHFFFAOYSA-N	CHEMBL2408045	0
FIMM133890	Talmapimod	10000	2.5	2.4	0	1	10000	110894	-4.7	-0.5	-3.3	-2.4	1.2		0	3.1	10000	2.5	0.9	0	1	10000	264117	-3.5	0.9	-4.1	-1.1	-0.8		0	2.8	p38MAPK alpha selective inhibitor	B. Kinase inhibitor	Investigational (Ph 2)	SCIO-469			Inactive	DMSO	10000			ZMELOYOKMZBMRB-DLBZAZTESA-N	CHEMBL514201	0
FIMM136381	Tanzisertib	10000	2.5	1.4	0	1	10000	13718.5	-1.2	-2.3	-2.9	-2.2	1.4		0	2.3	10000	0.6	3.1	0	1	10000	122.5	-1.1	-2.1	-3.1	3.1	-1.1		0	2.7	JNK inhibitor	B. Kinase inhibitor	Investigational (Ph 2)	CC-930			Inactive	DMSO	10000			IBGLGMOPHJQDJB-IHRRRGAJSA-N	CHEMBL1950289	0
FIMM133788	Baricitinib	2500	2.5	2.4	0	0.2	2500	110545	2.4	-4.4	0.9	-3.5	1.1		0	3.1	2500	2.5	2.8	0	0.2	2500	102482	-3.1	2.8	-4.3	-0.9	-1.3		0	3.3	JAK inhibitor	B. Kinase inhibitor	Approved (EU)	LY3009104	INCB28050			DMSO	2500			XUZMWHLSFXCVMG-UHFFFAOYSA-N	CHEMBL2105759	0
FIMM136402	Entospletinib	5000	0.7	2.4	0	0.5	5000	96.2	-3.8	-1.9	-1.6	2.4	0.6		0	2.5	5000	2.5	0.3	0	0.5	5000	83.3	-0.7	-4	-3.8	0.3	0.2		0	2.8	SYK inhibitor	B. Kinase inhibitor	Investigational (Ph 2)	GS-9973				DMSO	5000					0
FIMM003772	Linsitinib	10000	0.3	3.2	0	1	10000	191.2	-1.3	3.2	-1.5	1.7	-0.7		0	2.2	10000	1	6.4	0	1	10000	200	1.4	6.4	4.4	5.2	3.5		0	4.5	IGF1R, IR inhibitor	B. Kinase inhibitor	Investigational (Ph 2)	OSI-906	ASP7487			DMSO	10000			PKCDDUHJAFVJJB-VLZXCDOPSA-N	CHEMBL1091644	0
FIMM003795	Seliciclib	10000	2.5	4.9	0	1	10000	62414.1	1.5	4.9	-2.5	-3.3	-0.3		0	3.6	10000	0.1	1.8	0	1	10000	5889	-0.9	1.8	1.7	1.2	-3.2		0	2.3	CDK2/7/9 inhibitor	B. Kinase inhibitor	Investigational (Ph 2)	CYC202	Roscovitine			DMSO	10000			BTIHMVBBUGXLCJ-OAHLLOKOSA-N	CHEMBL14762	0
FIMM115486	Ipatasertib	10000	2.5	6	0	1	10000	1821.4	-5	0.3	-2.5	-2	6		0	3	10000	2.5	2.2	0	1	10000	11.2	-3.3	2.2	-4	2.1	1.8		0	2.8	AKT inhibitor	B. Kinase inhibitor	Investigational (Ph 2)	GDC-0068	RG7440			DMSO	10000			GRZXWCHAXNAUHY-NSISKUIASA-N	CHEMBL2177390	0
FIMM133815	Amuvatinib	10000	0.1	0	0	1	10000	353.1	0	0	0	0	0		0	0	10000	2.5	0.6	0	1	10000	542106	0.6	-1.2	-4	-6.5	-0.6		0	3.9	Broad spectrum TK inhib	B. Kinase inhibitor	Investigational (Ph 2)	MP-470			Inactive	DMSO	10000			FOFDIMHVKGYHRU-UHFFFAOYSA-N	CHEMBL2103851	0
FIMM133805	Tideglusib	3000	0.7	1.6	0	0.3	3000	209.5	-2	-1.1	-2	1.6	-2.3		0	2.3	3000	0.1	0	0	0.3	3000	353.1	0	0	0	0	0		0	0	GSK3 inhibitor	B. Kinase inhibitor	Investigational (Ph 2)	NP031112				DMSO	3000			PMJIHLSCWIDGMD-UHFFFAOYSA-N	not in ChEMBL	0
FIMM100391	AZD4547	1000	0.1	0	0	0.1	1000	353.1	0	0	0	0	0		0	0	1000	2.5	3.8	0	0.1	1000	84479.2	-5.6	3.8	-1.7	-1.8	-0.2		0	3.8	FGFR inhibitor	B. Kinase inhibitor	Investigational (Ph 2)	AZD4547				DMSO	1000			VRQMAABPASPXMW-HDICACEKSA-N	not in ChEMBL	0
FIMM133798	Bafetinib	1000	2.5	0.5	0	0.1	1000	432345	-0.8	-2.7	-4.2	-1.6	0.3		0	2.7	1000	2.5	1.3	0	0.1	1000	15736.7	-4	-2.9	-1.2	-1.7	1.3		0	2.7	Abl, Lyn inhibitor	B. Kinase inhibitor	Investigational (Ph 2)	INNO-406	NS-187			DMSO	1000			ZOPBZHLJXQAQON-VWLOTQADSA-N	not in ChEMBL	0
FIMM133829	BMS-777607	2500	0.1	0	0	0.2	2500	353.1	0	0	0	0	0		0	0	2500	0.1	0	0	0.2	2500	353.1	0	0	0	0	0		0	0	Met, Axl, Ron and Tyro3 inhibitor	B. Kinase inhibitor	Investigational (Ph 2)	BMS 777607				DMSO	2500			VNBRGSXVFBYQNN-UHFFFAOYSA-N	CHEMBL460702	0
FIMM133822	Varlitinib	10000	0.1	0	0	1	10000	353.1	0	0	0	0	0		0	0	10000	0.1	0	0	1	10000	353.1	0	0	0	0	0		0	0	EGFR HER2 inhibitor	B. Kinase inhibitor	Investigational (Ph 2)	ARRY-334543				DMSO	10000			UWXSAYUXVSFDBQ-CYBMUJFWSA-N	CHEMBL2103842	0
FIMM136527	TGR-1202	2500	2.5	7.3	0	0.2	2500	52053.9	7.3	-2.1	2.7	-0.7	0.1		0	4.4	2500	1	9.6	0	0.2	2500	179.4	0.2	9.6	5.2	6.5	5.7		0	6.1	PI3Kdelta inhibitor	B. Kinase inhibitor	Investigational (Ph 3)	TGR-1202	RP5264			DMSO	2500					0
FIMM100398	Sonolisib	10000	2.5	2.6	0	1	10000	96440.5	2.6	-2.1	-3.2	-3.1	-0.5		0	2.9	10000	0.5	3.8	0	1	10000	99.5	-0.7	-0.6	-1.9	3.8	-1.4		0	2.5	PI3K inhibitor, pan-class I. Irreversible	B. Kinase inhibitor	Investigational (Ph 2)	PX-866	DJM-166			DMSO	10000			QIUASFSNWYMDFS-NILGECQDSA-N	CHEMBL411907	0
FIMM003785	Tandutinib	1000	0.1	0	0	0.1	1000	353.1	0	0	0	0	0		0	0	1000	0.1	0	0	0.1	1000	353.1	0	0	0	0	0		0	0	FLT3, PDGFR, KIT inhibitor	B. Kinase inhibitor	Investigational (Ph 2)	MLN518	CT53518		Inactive	DMSO	1000			UXXQOJXBIDBUAC-UHFFFAOYSA-N	CHEMBL124660	0
FIMM100355	Sotrastaurin	10000	2.5	6.5	0	1	10000	1.2	0.8	1	-1.5	4.4	6.5		0	1	10000	2.5	3	0	1	10000	101174	-4.4	3	-0.1	-1.6	-2.8		0	3.5	PKC inhibitor	B. Kinase inhibitor	Investigational (Ph 2)	NVP-AEB071	AEB071			DMSO	10000			OAVGBZOFDPFGPJ-UHFFFAOYSA-N	CHEMBL565612,CHEMBL2105655	0
FIMM133834	VX-745	10000	2.5	7.6	0	1	10000	10	-2.1	-0.6	-0.2	2	7.6		0	1.1	10000	2.5	5.4	0	1	10000	15504.8	1.2	0.2	0.1	-1.5	2.7		0	1	p38MAPK inhibitor	B. Kinase inhibitor	Investigational (Ph 2)	VX 745				DMSO	10000			VEPKQEUBKLEPRA-UHFFFAOYSA-N	CHEMBL119385	0
FIMM023832	Dactolisib	1000	2.5	5.2	0	0.1	1000	2023.5	-3.4	-0.5	-4.6	-1.6	5.2		0	3	1000	2.5	4.8	0	0.1	1000	82397.5	-5.5	0.2	4.8	-4.4	-1		0	4.6	mTOR/(PI3K) inhibitor	B. Kinase inhibitor	Investigational (Ph 2)	NVP-BEZ235			Inactive	DMSO	1000			JOGKUKXHTYWRGZ-UHFFFAOYSA-N	CHEMBL1879463,CHEMBL1911126	0
FIMM133811	Icotinib	10000	2.5	1.1	0	1	10000	119736	-0.3	-0.5	-2.1	-2.1	0.6		0	1.5	10000	2.5	7.1	0	1	10000	4.3	0.6	0.1	-0.7	2	7.1		0	0.5	EGFR inhibitor	B. Kinase inhibitor	Investigational (Ph 2)	BPI-2009H				DMSO	10000			QQLKULDARVNMAL-UHFFFAOYSA-N	CHEMBL2087361	0
FIMM100385	Galunisertib	1000	2.5	5.2	0	0.1	1000	3.8	1.7	-3.3	0.6	5.2	1.9		0	2.5	1000	2.5	6.5	0	0.1	1000	18.1	-0.8	0	0	0.9	6.5		0	0.4	TGF-B/Smad inhibitor	B. Kinase inhibitor	Investigational (Ph 2)	LY2157299				DMSO	1000			IVRXNBXKWIJUQB-UHFFFAOYSA-N	CHEMBL2364611	0
FIMM133844	PH-797804	1000	0.5	4.3	0	0.1	1000	93.9	-1.4	-1.7	-2	4.3	-1		0	2.8	1000	0.6	3	0	0.1	1000	53.6	-1.4	-4.2	3	0.6	1.7		0	2.6	p38MAPK inhibitor	B. Kinase inhibitor	Investigational (Ph 2)	PH-797804			Inactive	DMSO	1000			KCAJXIDMCNPGHZ-UHFFFAOYSA-N	CHEMBL1088751	0
FIMM133857	Gedatolisib	1000	2.5	9.3	0	0.1	1000	1512.6	-3.3	-4.8	2.9	-3.4	9.3		0	3.8	1000	2.5	3.1	0	0.1	1000	3475.2	-3.9	-0.7	2.4	-1.6	3.1		0	2.5	PI3K/mTOR inhibitor	B. Kinase inhibitor	Investigational (Ph 2))	PF-05212384	PKI-587			DMSO	1000			DWZAEMINVBZMHQ-UHFFFAOYSA-N	CHEMBL592445	0
FIMM133846	TG100-115	10000	2.5	3.7	0	1	10000	3.8	-1.6	-3.2	0.1	3.1	3.7		0	1.8	10000	2.5	4.4	0	1	10000	65743.6	-2	-1.4	4.4	-4.4	1.3		0	3.4	PI3K gamma/delta inhibitor	B. Kinase inhibitor	Investigational (Ph 2)	TG100-115			Inactive	DMSO	10000			UJIAQDJKSXQLIT-UHFFFAOYSA-N	CHEMBL230011	0
FIMM133819	Telatinib	10000	2.5	4.2	0	1	10000	4.9	-3	-3	1.4	3.8	4.2		0	2.2	10000	0.3	6.5	0	1	10000	19.1	1.6	-0.4	6.5	0.6	6.4		0	2.8	VEGFR, KIT, PDGFR inhibitor	B. Kinase inhibitor	Investigational (Ph 2)	BAY 57-9352			Inactive	DMSO	10000			QFCXANHHBCGMAS-UHFFFAOYSA-N	CHEMBL2079588	0
FIMM133889	GDC-0623	2500	2.5	5.5	0	0.2	2500	4.3	4.2	-1.3	-3.2	3.9	5.5		0	2.7	2500	2.5	5.7	0	0.2	2500	17.9	-4.2	-0.5	-2.4	1.8	5.7		0	2.5	MEK1/2 inhibitor	B. Kinase inhibitor	Investigational (Ph 2)	GDC-0623			Inactive	DMSO	2500			RFWVETIZUQEJEF-UHFFFAOYSA-N	not in ChEMBL	0
FIMM136563	Acalabrutinib	1000	0.4	8.8	0	0.1	1000	9.3	1.2	-0.2	5.4	1.3	8.8		0	2.6	1000	0.2	6.9	0	0.1	1000	102.3	5.3	3.9	4.9	6.9	5.1		0	1.2	BTK inhibitor	B. Kinase inhibitor	Investigational (Ph 3)	ACP-196		irreversible		DMSO	1000					0
FIMM133791	AZD-5363	10000	0.1	3.4	0	1	10000	1827.3	-0.3	3.4	2	-0.1	1.8		0	1.6	10000	2.5	5.7	0	1	10000	2.4	-1.4	-1.8	5.7	5.3	3.2		0	1.8	AKT inhibitor	B. Kinase inhibitor	Investigational (Ph 2)	AZD-5363				DMSO	10000			JDUBGYFRJFOXQC-KRWDZBQOSA-N	CHEMBL2325741	0
FIMM003760	MK-2206	1000	2.5	4.3	0	0.1	1000	71272.9	-3.8	-3	4.3	-2.8	1.2		0	3.5	1000	0.5	3.9	0	0.1	1000	12.6	0	-2.5	3.9	0.7	3.3		0	2.1	AKT inhibitor	B. Kinase inhibitor	Investigational (Ph 2)	MK-2206				DMSO	1000			HWUHTJIKQZZBRA-UHFFFAOYSA-N	CHEMBL1079175	0
FIMM136584	PF06650833	10000	2.5	2.6	0	1	10000	3.8	-0.2	1.4	-1.8	2.2	2.5		0	1.1	10000	2.5	3.9	0	1	10000	2.1	-1.6	-1.3	-1.9	2.4	3.9		0	1.4	IRAK4 inhibitor	B. Kinase inhibitor	Investigational (Ph 2)	PF-06650833				DMSO	10000					0
FIMM109442	MLN-0128	1000	2.5	2.4	0	0.1	1000	3444.3	-1.5	-1.8	-2.2	-1.4	2.4		0	1.8	1000	2.5	6.4	0	0.1	1000	31392.7	-4.5	2.2	-1.5	-2.7	3.5		0	3	mTOR inhibitor	B. Kinase inhibitor	Investigational (Ph 1)	MLN-0128	INK128			DMSO	1000			KMGZJEWJXAGHOP-UHFFFAOYSA-N	not in ChEMBL	0
FIMM133777	ASP3026	10000	0.9	6.1	0	1	10000	0.8	-1	-0.9	2.9	4.4	6.1		0	1	10000	2.5	5.7	0	1	10000	2.3	1.2	-1.5	0	5.7	2.1		0	2	ALK inhibitor	B. Kinase inhibitor	Investigational (Ph 1)	ASP3026				DMSO	10000			MGGBYMDAPCCKCT-UHFFFAOYSA-N	not in ChEMBL	0
FIMM133803	LY-2874455	1000	2.5	3.9	0	0.1	1000	0.7	-1.1	-1.2	2	3.9	0.8		0	1.7	1000	2.5	4.2	0	0.1	1000	2.7	-0.9	0.3	-1.7	4.2	1.8		0	1.6	FGFR inhibitor	B. Kinase inhibitor	Investigational (Ph 1)	LY 2874455			Inactive	DMSO	1000			GKJCVYLDJWTWQU-CXLRFSCWSA-N	not in ChEMBL	0
FIMM133887	Mubritinib	1000	1.5	1.7	0	0.1	1000	7.6	-2.1	-1	0.4	0.6	1.7		0	1.2	1000	2.5	3.8	0	0.1	1000	1935	-4	-1.4	0.5	-1.1	3.8		0	2.2	HER2 inhibitor	B. Kinase inhibitor	Investigational (Ph 1)	TAK-165			Inactive	DMSO	1000			ZTFBIUXIQYRUNT-MDWZMJQESA-N	CHEMBL1614707	0
FIMM133870	AZD-6482	2500	2.5	5.2	0	0.2	2500	4.2	-2.7	1	-2	2.2	5.2		0	1.7	2500	2.5	2.9	0	0.2	2500	203.9	-1.1	-2.2	1.8	0.3	2.9		0	1.5	PI3Kbeta-selective inhibitor	B. Kinase inhibitor	Investigational (Ph 1)	AZD-6482			Inactive	DMSO	2500			IRTDIKMSKMREGO-OAHLLOKOSA-N	CHEMBL2165191	0
FIMM133854	Palomid-529	10000	0.2	6.5	0	1	10000	371	-0.2	2	6.5	0.2	3.8		0	2.6	10000	0.4	3.1	0	1	10000	12.3	-2.3	1.4	2.4	0.4	3.1		0	1.7	AKT, MTOR, PI3K inhibitor	B. Kinase inhibitor	Investigational (Ph 1)	Palomid-529	P529		Inactive	DMSO	10000			YEAHTLOYHVWAKW-UHFFFAOYSA-N	CHEMBL2141712	0
FIMM003743	AZD8055	10000	2.5	4.3	0	1	10000	339.6	0.7	-1.6	0.3	-0.1	4.3		0	0.9	10000	2.5	3.8	0	1	10000	1.8	1.3	-1	2.4	3	3.8		0	0.9	mTOR inhibitor	B. Kinase inhibitor	Investigational (Ph 1)	AZD8055			Inactive	DMSO	10000			KVLFRAWTRWDEDF-IRXDYDNUSA-N	CHEMBL1801204	0
FIMM003747	Bryostatin 1	100	2.1	10	0	0	100	9	-1.4	2.2	2	2.4	10		0	1.6	100	2.5	6.7	0	0	100	42.2	-1.8	5.6	4.3	6.7	5.3		0	1.7	PKC activator	B. Kinase inhibitor	Investigational (Ph 1)	B705008K112				DMSO	100			MJQUEDHRCUIRLF-TVIXENOKSA-N	CHEMBL449158	0
FIMM136448	Afuresertib	1000	1.3	8.2	0	0.1	1000	0.4	1.7	1.3	0.5	4.6	8.2		0	1.1	1000	0.2	4	0	0.1	1000	256.6	-0.8	3.5	-0.3	4	1.1		0	2.1	AKT1-selective inhibitor	B. Kinase inhibitor	Investigational (Ph 2)	NVP-ASB183	ASB183, GSK2110183			DMSO	1000					0
FIMM136450	PF-06463922	1000	0.5	8.1	0	0.1	1000	8.4	-1.9	1.9	3.9	1.1	8.1		0	2.4	1000	0.4	6.9	0	0.1	1000	19.4	0.4	0.9	0.4	6.9	2.7		0	2.2	ALK, ROS1 inhibitor	B. Kinase inhibitor	Investigational (Ph 2)	PF-06463922				DMSO	1000					0
FIMM136533	LY3023414	2500	2.5	9.1	0	0.2	2500	41.6	-1.6	2.7	1.9	1.5	9.1		0	1.8	2500	1.2	3.4	0	0.2	2500	1.1	-1	1.3	0.7	3.2	3.4		0	0.8	PI3K/mTOR/DNA-PK inhibitor	B. Kinase inhibitor	Investigational (Ph 2)	LY3023414				DMSO	2500					0
FIMM136518	AMG319	1000	0.2	7	0	0.1	1000	111.8	0.4	3.4	0.6	1.1	4.5		0	1.6	1000	2.5	3.6	0	0.1	1000	1.4	-1.7	-1.4	2	2.6	3.6		0	1.2	PI3Kdelta inhibitor	B. Kinase inhibitor	Investigational (Ph 2)	AMG319				DMSO	1000					0
FIMM136592	GSK2256098	1000	0.3	2.8	0	0.1	1000	12.4	1.4	0.2	1.1	1.2	2.8		0	0.7	1000	2.5	3.8	0	0.1	1000	0.6	-0.9	-1.3	1.8	3.4	3.8		0	0.8	FAK inhibitor	B. Kinase inhibitor	Investigational (Ph 2)	GSK2256098				DMSO	1000					0
FIMM136595	Larotrectinib	1000	2.5	4.8	0	0.1	1000	214.2	-0.6	-0.3	-0.2	-0.4	4.8		0	0.5	1000	2.5	4.6	0	0.1	1000	1536.7	-3	-3.5	-1.3	-0.9	4.6		0	2.5	TRK inhibitor	B. Kinase inhibitor	Investigational (Ph 2)	LOXO-101	ARRY-470			DMSO	1000			PXHANKVTFWSDSG-QLOBERJESA-N		0
FIMM136472	KD025	5000	0.2	4.7	0	0.5	5000	96.8	3.4	3.6	2.1	4.7	4.5		0	1	5000	0.3	8.1	0	0.5	5000	10.9	4.4	1.2	4.3	8.1	7.5		0	1.9	ROCK2 inhibitor	B. Kinase inhibitor	Investigational (Ph 2)	KD025	SLx-2119			DMSO	5000					0
FIMM115473	GSK2636771	10000	0.1	0	0	1	10000	353.1	0	0	0	0	0		0	0	10000	0.1	0	0	1	10000	353.1	0	0	0	0	0		0	0	PI3K beta selective inhibitor	B. Kinase inhibitor	Investigational (Ph 1)	GSK2636771				DMSO	10000			XTKLTGBKIDQGQL-UHFFFAOYSA-N	CHEMBL3188551	0
FIMM100408	Tamatinib	10000	2.5	3.8	0	1	10000	4257.5	-3.6	-4	1.8	-2.5	3.8		0	3.1	10000	2.5	2.7	0	1	10000	72918.5	2.7	-1.1	-2.6	-2.3	0.4		0	2.3	Syk inhibitor	B. Kinase inhibitor	Investigational (Ph 1)	R406		Active metabolite of Fostamatinib	Inactive	DMSO	10000			NHHQJBCNYHBUSI-UHFFFAOYSA-N	CHEMBL475251	0
FIMM133855	PF-00562271	10000	2.5	7.5	0	1	10000	1.8	1.6	-3.6	0.3	7.5	6.4		0	2.1	10000	0.8	1.3	0	1	10000	274.8	-1.6	-3.4	-1.3	1.3	-1		0	2.2	FAK inhibitor	B. Kinase inhibitor	Investigational (Ph 1)	PF-00562271			Inactive	DMSO	10000			MZDKLVOWGIOKTN-UHFFFAOYSA-N	CHEMBL1084546	0
FIMM133880	AZD-1080	10000	2.5	2	0	1	10000	4.9	-2.3	-1.6	-0.2	2	1.1		0	1.5	10000	2.5	1.2	0	1	10000	13563.8	-0.2	-2.2	-0.9	-2.4	1.2		0	1.7	GSK3 inhibitor	B. Kinase inhibitor	Investigational (Ph 1)	AZD-1080	AZ-11548415		Inactive	DMSO	10000			BLTVBQXJFVRPFK-UHFFFAOYSA-N	CHEMBL1969664	0
FIMM133876	GSK-690693	10000	2.5	1.1	0	1	10000	4.1	-0.4	-4.6	-2.1	0.6	1.1		0	2.5	10000	2.5	3.6	0	1	10000	35962.5	3.6	0.7	-3.9	-0.3	2.1		0	2.7	AKT, PKA, PKC inhibitor	B. Kinase inhibitor	Investigational (Ph 1)	GSK-690693			Inactive	DMSO	10000			KGPGFQWBCSZGEL-ZDUSSCGKSA-N	CHEMBL494089	0
FIMM003773	Tepotinib	1000	2.5	7.3	0	0.1	1000	89.9	1.3	-4.1	0.6	0.9	7.3		0	2.2	1000	2.5	3.3	0	0.1	1000	2076.2	0.6	-1	3.3	-0.5	3.1		0	1.8	c-Met inhibitor	B. Kinase inhibitor	Investigational (Ph 1)	EMD1214063				DMSO	1000			AHYMHWXQRWRBKT-UHFFFAOYSA-N	not in ChEMBL	0
FIMM136394	BGB324	10000	2.5	3.3	0	1	10000	4.8	0.1	-2.8	0.5	3.3	1.3		0	1.7	10000	1	3.6	0	1	10000	164	3.6	1.1	1.8	0.9	2.1		0	2.1	Axl inhibitor	B. Kinase inhibitor	Investigational (Ph 1)	BGB324	R 428			DMSO	10000			KXMZDGSRSGHMMK-VWLOTQADSA-N	not in ChEMBL	0
FIMM136493	Ulixertinib	10000	2.5	3.9	0	1	10000	18849.2	3.9	0	0.1	-0.8	2.5		0	2	10000	0.1	6.7	0	1	10000	2152.6	0.6	6.7	-1.3	4.4	2.1		0	3.2	ERK inhibitor	B. Kinase inhibitor	Investigational (Ph 2)	BVD-523	VRT752271			DMSO	10000					0
FIMM136475	Poziotinib	1000	2.5	3.1	0	0.1	1000	0.9	0	0.7	0.1	3.1	2.7		0	0.4	1000	2.5	9.1	0	0.1	1000	25561	-0.9	5.3	-0.5	-0.4	4.6		0	2.7	pan-HER inhibitor	B. Kinase inhibitor	Investigational (Ph 2)	HM-78136B	NOV120101			DMSO	1000					0
FIMM136539	Glesatinib	2500	2.5	10.6	0	0.2	2500	186.7	-1.1	-0.6	-3.3	0.3	10.6		0	1.8	2500	2.5	6.3	0	0.2	2500	537.2	0.3	0	-2	-1.1	6.3		0	1.2	MET, AXL, TIE, VEGFR, RON inhibitor	B. Kinase inhibitor	Investigational (Ph 2)	MGDC-265				DMSO	2500			YRCHYHRCBXNYNU-UHFFFAOYSA-N		0
FIMM136565	AZD3759	1000	2.5	2.4	0	0.1	1000	100087	2.4	-3.6	-2.5	-2.5	0.8		0	2.8	1000	2	1.8	0	0.1	1000	13437.4	1.8	-2.3	-3.5	0.1	0.6		0	2.3	EGFR inhibitor, BBB penetrable	B. Kinase inhibitor	Investigational (Ph 2)	AZD3759				DMSO	1000					0
FIMM136593	GDC-0853	1000	0.1	0	0	0.1	1000	353.1	0	0	0	0	0		0	0	1000	2.5	2.8	0	0.1	1000	78584.1	0.7	-1.9	2.8	-3.7	1.3		0	2.5	BTK inhibitor	B. Kinase inhibitor	Investigational (Ph 2)	GDC-0853				DMSO	1000					0
FIMM136586	Amcasertib	10000	0.6	4.2	0	1	10000	125.3	-4.5	-0.4	-4.3	4.2	-0.4		0	3.8	10000	0.8	1.6	0	1	10000	351.1	-4.3	-3.5	-1.9	1.6	-2.8		0	3.5	Cancer stem cell kinase inhibitor	B. Kinase inhibitor	Investigational (Ph 2)	BBI503				DMSO	10000					0
FIMM133849	Tucatinib	2500	0.1	0	0	0.2	2500	353.1	0	0	0	0	0		0	0	2500	0.1	0	0	0.2	2500	353.1	0	0	0	0	0		0	0	HER2 inhibitor	B. Kinase inhibitor	Investigational (Ph 1)	ONT-380	ARRY-380			DMSO	2500			QVMNYGOVNWWFKF-UHFFFAOYSA-N	not in ChEMBL	0
FIMM133882	MK-8776	2500	0.1	0	0	0.2	2500	353.1	0	0	0	0	0		0	0	2500	0.1	0	0	0.2	2500	353.1	0	0	0	0	0		0	0	CHEK1 inhibitor	B. Kinase inhibitor	Investigational (Ph 1)	MK-8776	SCH-900776		Inactive	DMSO	2500			GMIZZEXBPRLVIV-SECBINFHSA-N	CHEMBL2386889	0
FIMM136436	Uprosertib	10000	2.5	0	0	1	10000	4.19124e+06	-3.1	0	-0.6	-0.4	-1.9		0	1.8	10000	0.6	10.2	0	1	10000	0.5	1	2	5.9	7.6	10.2		0	0.5	AKT inhibitor	B. Kinase inhibitor	Investigational (Ph 2)	GSK2141795				DMSO	10000					0
FIMM109440	NVP-BGJ398	1000	2.5	3.6	0	0.1	1000	82896.1	-5.1	0.1	-3.1	-3.4	1.8		0	3.4	1000	2.5	2.2	0	0.1	1000	9.5	-1.2	-4.1	0.5	2.2	1.6		0	2.2	FGFR inhibitor	B. Kinase inhibitor	Investigational (Ph 1)	NVP-BGJ398	BGJ398			DMSO	1000			QADPYRIHXKWUSV-UHFFFAOYSA-N	CHEMBL1852688,CHEMBL1834657	0
FIMM003746	Doramapimod	10000	2.5	3.2	0	1	10000	4.6	-0.5	-0.6	-3.2	2.4	3.2		0	1.6	10000	1	7.5	0	1	10000	158.6	2.1	5.5	1.5	5.3	7.5		0	4.3	p38MAPK inhibitor	B. Kinase inhibitor	Investigational (Ph 1)	BIRB 796			Inactive	DMSO	10000			MVCOAUNKQVWQHZ-UHFFFAOYSA-N	CHEMBL103667	0
FIMM136532	Entrectinib	1000	2.5	7.4	0	0.1	1000	337.8	-1.8	-1.2	1.6	-0.4	7.4		0	1.4	1000	2.5	7.5	0	0.1	1000	7944	-1	1	-1.1	-0.1	4.1		0	0.9	TRK, ROS1, ALK inhibitor	B. Kinase inhibitor	Investigational (Ph 2)	RXDX-101	NMS-E628			DMSO	1000					0
FIMM136556	MLN1117	10000	2.5	4.3	0	1	10000	2739.6	-3.3	-0.7	-3.7	-2	4.3		0	2.7	10000	2.5	3.2	0	1	10000	6429.4	-1.9	-2.7	-2.3	-4	3.2		0	2.9	PI3Kalpha selective inhibitor	B. Kinase inhibitor	Investigational (Ph 2)	MLN1117	TAK-117, INK1117			DMSO	10000					0
FIMM115485	BMS-911543	10000	2.5	9.3	0	1	10000	12393.8	-1.7	3.3	-2	-0.5	5.3		0	2.1	10000	2.1	6.2	0	1	10000	19.1	-2.7	6.2	-1.7	1.8	5.8		0	3.5	JAK2 inhibitor	B. Kinase inhibitor	Investigational (Ph 1)	BMS-911543			Inactive	DMSO	10000			JCINBYQJBYJGDM-UHFFFAOYSA-N	not in ChEMBL	0
FIMM133877	OSU-03012	25000	2.5	5.9	0	2.5	25000	1355.6	-3.8	0.6	0.3	-2	5.9		0	2.2	25000	2.5	6.3	0	2.5	25000	1268.6	-0.9	-2.4	-4.3	-1.4	6.3		0	2.6	PDPK1 inhibitor	B. Kinase inhibitor	Investigational (Ph 1)	OSU-03012	AR-12		Inactive	DMSO	25000			YULUCECVQOCQFQ-UHFFFAOYSA-N	CHEMBL1650595	0
FIMM133827	AT7519	10000	0.4	6.1	0	1	10000	58.4	-2.3	-0.5	-0.3	6.1	1.1		0	2.8	10000	2.5	2.7	0	1	10000	4.5	-2.5	1.6	0.3	2.7	2.1		0	1.5	CDK1, 2, 4, 6 and 9 inhibitor	B. Kinase inhibitor	Investigational (Ph 1)	AT7519				DMSO	10000			OVPNQJVDAFNBDN-UHFFFAOYSA-N	CHEMBL445813	0
FIMM136393	AZD1208	10000	0.1	3.9	0	1	10000	2591.9	2.4	3.9	0.3	1	-1.2		0	2.2	10000	0.2	6.4	0	1	10000	283.8	-1.7	2.9	0.2	6.4	0.5		0	2.9	PIM1, 2, 3 kinase inhibitor	B. Kinase inhibitor	Investigational (Ph 1)	AZD1208			Inactive	DMSO	10000			MCUJKPPARUPFJM-UWCCDQBKSA-N	CHEMBL2048872	0
FIMM136473	Merestinib	1000	2.5	1	0	0.1	1000	34352.8	-1.1	-0.9	1	-2.6	0.8		0	1.6	1000	1	11.4	0	0.1	1000	121.8	6.8	3.7	2.3	2.1	11.4		0	4.9	Met inhibitor	B. Kinase inhibitor	Investigational (Ph 2)	LY2801653				DMSO	1000					0
FIMM136477	Spebrutinib	1000	2.5	5.3	0	0.1	1000	52816.7	2.2	1	5.3	-2.8	1.7		0	3.2	1000	2.5	8.8	0	0.1	1000	199.6	2.3	0.2	-2.5	0.3	8.8		0	1.7	BTK inhibitor	B. Kinase inhibitor	Investigational (Ph 2)	CC-292	AVL-292	irreversible		DMSO	1000					0
FIMM136559	Olmutinib	1000	2.5	6.6	0	0.1	1000	37021.2	-3.1	1.5	-4.4	-1.2	3.3		0	2.9	1000	2.5	5.9	0	0.1	1000	299.7	-0.9	-0.5	0.1	-0.7	5.9		0	0.7	EGFR(L858R/T790M) inhibitor	B. Kinase inhibitor	Investigational (Ph 2)	BI 1482694	HM71224			DMSO	1000					0
FIMM136552	Selonsertib	1000	2.5	6.3	0	0.1	1000	968.7	-2.3	-1	-4.1	-0.9	6.3		0	2.5	1000	2.5	8.9	0	0.1	1000	109.5	-2.3	1.7	1.6	0.7	8.9		0	1.6	ASK1 inhibitor	B. Kinase inhibitor	Investigational (Ph 2)	GS-4997				DMSO	1000					0
FIMM133888	AZD-8186	1000	2.5	8.3	0	0.1	1000	1050.7	-1.7	1.9	5.2	-1.6	8.3		0	3.1	1000	2.5	0.6	0	0.1	1000	95352.8	-2.8	-3.3	-2	-3.4	0.6		0	2.9	PI3Kbeta inhibitor	B. Kinase inhibitor	Investigational (Ph 1)	AZD-8186				DMSO	1000			LMJFJIDLEAWOQJ-CQSZACIVSA-N	not in ChEMBL	0
FIMM133859	TAK-285	2500	2.5	4.8	0	0.2	2500	2707.3	-3.8	-3.1	-3.1	-2.1	4.8		0	3.1	2500	2.5	3.7	0	0.2	2500	1285.8	-0.3	-3.4	0.7	-0.6	3.7		0	1.8	HER2 inhibitor	B. Kinase inhibitor	Investigational (Ph 1)	TAK-285				DMSO	2500			ZYQXEVJIFYIBHZ-UHFFFAOYSA-N	CHEMBL1614725	0
FIMM133838	Lucitanib	10000	2.5	9.3	0	1	10000	51622.6	-5.5	9.3	-0.4	-2.7	3.9		0	5.6	10000	0.6	7	0	1	10000	9.8	-4.4	1.1	4.1	0.8	7		0	3.1	FGFR1, VEGFR inhibitor	B. Kinase inhibitor	Investigational (Ph 2)	E-3810	CO-3810, S 80881			DMSO	10000			CUDVHEFYRIWYQD-UHFFFAOYSA-N	CHEMBL2220486	0
FIMM136383	Bentamapimod	10000	2.5	5.9	0	1	10000	945.8	-2	-1.1	-3.4	-0.9	5.9		0	2.1	10000	2.5	5.7	0	1	10000	1579.5	-1.4	-0.8	4.9	-1.6	5.7		0	2.7	JNK inhibitor	B. Kinase inhibitor	Investigational (Ph 1)	AS602801			Inactive	DMSO	10000			XCPPIJCBCWUBNT-UHFFFAOYSA-N	not in ChEMBL	0
FIMM109468	ZSTK474	10000	2.5	9.6	0	1	10000	644.4	4.1	-2.9	-0.1	-1.1	9.6		0	2.6	10000	2.5	11.2	0	1	10000	97.1	3.3	0.9	4.6	1.2	11.2		0	2.9	PI3K gamma selective inhibitor	B. Kinase inhibitor	Investigational (Ph 1)	ZSTK474				DMSO	10000			HGVNLRPZOWWDKD-UHFFFAOYSA-N	CHEMBL586702	0
FIMM136437	AT13148	10000	2.5	8.6	0	1	10000	9.6	-2.8	-0.7	-0.8	2.5	8.6		0	1.5	10000	2.5	9.9	0	1	10000	1.6	0.9	1.9	-0.3	9.9	5.6		0	2.4	p70S6K, PKA, ROCK (AKT) inhibitor	B. Kinase inhibitor	Investigational (Ph 1)	AT13148				DMSO	10000					0
FIMM100414	Omipalisib	1000	2.5	9.7	0	0.1	1000	0.6	0	1.2	-0.5	7.4	9.7		0	0.7	1000	2.5	7.9	0	0.1	1000	749.6	4.6	1.3	3.8	-0.5	7.9		0	3.1	PI3K/mTOR inhibitor	B. Kinase inhibitor	Investigational (Ph 1)	GSK2126458				DMSO	1000			CGBJSGAELGCMKE-UHFFFAOYSA-N	CHEMBL1236962	0
FIMM136594	Erdafitinib	1000	0.8	3.5	0	0.1	1000	3	-1.4	-1.4	2	1.5	3.5		0	1.3	1000	0.5	7.5	0	0.1	1000	3.5	-0.6	0.5	2.3	7.5	3.4		0	2.1	FGFR inhibitor	B. Kinase inhibitor	Investigational (Ph 2)	JNJ-42756493				DMSO	1000					0
FIMM136578	AMG-337	10000	2.5	4.8	0	1	10000	2080.9	-2.3	-4.4	-2.1	-1.6	4.8		0	2.8	10000	2.5	6	0	1	10000	26.1	-1.8	-1.6	-2	1.4	6		0	1.6	Met inhibitor	B. Kinase inhibitor	Investigational (Ph 2)	AMG-337				DMSO	10000					0
FIMM136379	VE-821	10000	2.5	2.1	0	1	10000	8.3	-2.3	-1.7	-2.9	2.1	1.3		0	2.1	10000	2.5	1.8	0	1	10000	1558.3	-1.8	-1.1	-1.8	-0.1	1.8		0	1.4	ATR inihibitor	B. Kinase inhibitor	Probe	VE-821			Inactive	DMSO	10000			DUIHHZKTCSNTGM-UHFFFAOYSA-N	CHEMBL1766779	0
FIMM109465	PF-4800567	10000	2.5	5.6	0	1	10000	116.6	-2.7	0	1.6	0.6	5.6		0	1.6	10000	2.5	4.2	0	1	10000	43.4	-4.6	-3.4	-0.1	1.2	4.2		0	2.9	CK1epsilon inhibitor	B. Kinase inhibitor	Probe	PF-4800567			Inactive	DMSO	10000			AUMDBEHGJRZSOO-UHFFFAOYSA-N	CHEMBL2069623	0
FIMM133816	SCH772984	10000	1.9	7.5	0	1	10000	4.7	-2.2	-0.6	1.2	2.1	7.5		0	1.3	10000	2.5	2.4	0	1	10000	10.9	-2.5	-4.4	-3.2	1.7	2.4		0	3	ERK1 & 2 inhibitor	B. Kinase inhibitor	Probe	SCH772984			Inactive	DMSO	10000			HDAJDNHIBCDLQF-RUZDIDTESA-N	not in ChEMBL	0
FIMM136413	AMG-925	1000	2.5	3.8	0	0.1	1000	286.6	-2.8	-1.1	-0.9	0.3	3.8		0	1.6	1000	0.1	0	0	0.1	1000	353.1	0	0	0	0	0		0	0	FLT-3, CDK4 inhibitor	B. Kinase inhibitor	Probe	AMG-925			Inactive	DMSO	1000					0
FIMM136429	GSK2656157	2500	2.5	3.2	0	0.2	2500	2708.4	-3.2	0	-0.9	-1.7	3.2		0	1.9	2500	2.5	4.4	0	0.2	2500	1.9	-0.6	-1.3	0.2	4.4	2.5		0	1.2	PERK inhibitor	B. Kinase inhibitor	Probe	GSK2656157			Inactive	DMSO	2500					0
FIMM133899	KU-60019	25000	0.8	3.8	0	2.5	25000	4.7	0	-2.1	2.1	0.9	3.8		0	1.5	25000	2.5	0.5	0	2.5	25000	190.2	-3.9	-0.6	-1	0.2	0.5		0	2.1	ATM inhibitor	B. Kinase inhibitor	Probe				Inactive	DMSO	25000			SCELLOWTHJGVIC-BGYRXZFFSA-N	CHEMBL2140173	0
FIMM136596	Senexin B	1000	2.5	5.9	0	0.1	1000	2.6	-3.2	-0.1	-1.3	4.5	5.9		0	1.7	1000	0.6	5.4	0	0.1	1000	4.3	-3.2	3.2	1.9	5.4	2.8		0	2.5	CDK8/19 inhibitor	B. Kinase inhibitor	Probe		Senexin B		inactive	DMSO	1000					0
FIMM136389	Tasquinimod	10000	0.2	7.9	0	1	10000	54.8	-2.6	7.9	1.9	4.4	4.8		0	3.5	10000	2.5	2	0	1	10000	75.2	-1.7	-1.7	-0.1	0.4	2		0	1.2	S100A9 inhibitor, immunomodulatory, anti-angiogenic	D. Immunomodulatory	Investigational (Ph 3)	ABR-215050				DMSO	10000			ONDYALNGTUAJDX-UHFFFAOYSA-N	CHEMBL2107784	0
FIMM136530	ODM-201	2500	1.3	4	0	0.2	2500	0.2	0.5	0.4	2.8	3.9	4		0	0.2	2500	1.4	6.6	0	0.2	2500	1.2	-3.5	0.1	1.2	5.5	6.6		0	1.8	AR antagonist	F. Hormone therapy	Investigational (Ph 3)	ODM-201	BAY-1841788			DMSO	2500					0
FIMM136536	Resiquimod	10000	1	6.2	0	1	10000	185.1	4.5	0.4	6.2	3.4	2.6		0	4.1	10000	1.9	9	0	1	10000	0.3	-0.9	0.3	4	9	7.1		0	1.1	TLR7/TLR8 agonist	D. Immunomodulatory	Investigational (Ph 2)	R-848	S28463			DMSO	10000					0
FIMM136577	Vesatolimod	10000	2.5	6.1	0	1	10000	0.3	0.6	-0.1	2.9	6.1	5.1		0	0.6	10000	1	6.5	0	1	10000	0.6	1.1	1.1	2.4	6.5	5.8		0	0.8	TLR7 agonist	D. Immunomodulatory	Investigational (Ph 2)	GS-9620				DMSO	10000					0
FIMM136452	TEW-7197	2500	0.5	6.8	0	0.2	2500	3.8	-1.9	2.7	3	3.1	6.8		0	1.7	2500	1.6	5.3	0	0.2	2500	0.2	0.9	0.2	2.8	5.3	5.1		0	0.5	TGF-? receptor ALK4/ALK5 inhibitor	B. Kinase inhibitor	Investigational (Ph 1)	TEW-7197	EW-7197			DMSO	2500					0
FIMM136548	NVP-ABL001	1000	2.5	3	0	0.1	1000	4.8	-3.9	-1.7	-0.4	3	2.5		0	2.2	1000	2.5	4.9	0	0.1	1000	0.5	-1	-1.5	2.5	4.9	2.4		0	1.5	Allosteric ABL inhibitor, blocks myristoyl binding	B. Kinase inhibitor	Investigational (Ph 1)	ABL001				DMSO	1000					0
FIMM136494	LY3009120	10000	2.5	5.6	0	1	10000	3.2	-2.3	-2.5	3.9	4.6	5.6		0	1.8	10000	1.6	6.8	0	1	10000	0.3	0.6	1.3	0.3	3.4	6.8		0	0.7	pan-RAF inhibitor	B. Kinase inhibitor	Investigational (Ph 1)	LY3009120	DP-4978			DMSO	10000					0
FIMM109444	TGX-221	10000	2.5	7.9	0	1	10000	28.8	-4.3	0.7	-0.8	1.8	7.9		0	2.2	10000	2.5	7.2	0	1	10000	706.5	-2.3	-1.3	-0.5	-1.6	7.2		0	1.7	PI3K beta selective inhibitor	B. Kinase inhibitor	Probe	TGX-221			Inactive	DMSO	10000			CPRAGQJXBLMUEL-UHFFFAOYSA-N	CHEMBL1972466	0
FIMM133897	PHA 408	10000	2.5	5.2	0	1	10000	530	-2.1	-3.3	-2.1	0.1	5.2		0	2.2	10000	2.5	4.4	0	1	10000	1534.3	-4.7	-2	-1.1	-0.7	4.4		0	2.7	IKK-2 inhibitor	B. Kinase inhibitor	Probe	PHA 408			Inactive	DMSO	10000			ZLEZHGHFWIHCGU-UHFFFAOYSA-N	CHEMBL592893	0
FIMM136470	GDC-0994	10000	1.4	6.5	0	1	10000	18.3	1.2	5.6	6.5	4	6.3		0	1.3	10000	2.2	6.6	0	1	10000	1978.6	2.7	6.5	6.5	4.3	6.6		0	1.2	ERK inhibitor	B. Kinase inhibitor	Investigational (Ph 1)	GDC-0994				DMSO	10000					0
FIMM109467	PF-670462	10000	0.7	0.7	0	1	10000	512	-3.8	-1.6	0.7	0.1	-2.5		0	2.5	10000	0.1	0	0	1	10000	353.1	0	0	0	0	0		0	0	CK1epsilon and CK1delta inhibitor	B. Kinase inhibitor	Probe	PF-670462			Inactive	DMSO	10000			WUDBUIUHVNECTM-UHFFFAOYSA-N	CHEMBL1951415	0
FIMM136401	GNE-0877	1000	2.5	3	0	0.1	1000	509.1	-0.5	-1.9	-1.4	0	3		0	1.2	1000	0.1	0	0	0.1	1000	353.1	0	0	0	0	0		0	0	LRRK2 inhibitor	B. Kinase inhibitor	Probe	GNE-0877			Inactive	DMSO	1000					0
FIMM136409	UNC2881	2500	2.5	7.6	0	0.2	2500	915.3	-1.4	-3	-1.2	-2	7.6		0	2.1	2500	2.5	2.1	0	0.2	2500	15354	-3.7	-3.8	-3.9	-3.6	2.1		0	3.8	MER inhibitor	B. Kinase inhibitor	Probe	UNC2881			Inactive	DMSO	2500					0
FIMM133799	Orteronel	10000	0.1	0	0	1	10000	353.1	0	0	0	0	0		0	0	10000	2.5	0.5	0	1	10000	21672.5	-1.5	-1.1	-1.9	-0.6	0.5		0	1.4	CYP17A1, androgen synth inhib.	F. Hormone therapy	Investigational (Ph 3)	TAK-700				DMSO	10000			OZPFIJIOIVJZMN-SFHVURJKSA-N	CHEMBL1921976	0
FIMM100397	Ridaforolimus	100	0.1	0	0	0	100	85.8	0	0	0	0	0		0	0	100	0.1	0	0	0	100	85.8	0	0	0	0	0		0	0	binds FKBP12, causes inhibition of mTORC1	C. Rapalog	Investigational (Ph 3)	MK-8669	AP 23573, Deforolimus			DMSO	100			BUROJSBIWGDYCN-GAUTUEMISA-N	CHEMBL2103839	0
FIMM136535	Resatorvid	10000	2.5	1.2	0	1	10000	178773	1.2	-1.6	-2	-3.9	0		0	2.4	10000	2.5	0	0	1	10000	6.69875e+07	-0.6	-2.1	-2.5	-2.6	0		0	2.1	TLR4 inhibitor	D. Immunomodulatory	Investigational (Ph 3)	TAK-242			Inactive	DMSO	10000					0
FIMM136365	VGX-1027	10000	2.5	2.8	0	1	10000	22211	-2.7	-0.9	2.8	-0.8	1.9		0	2	10000	2.5	2.5	0	1	10000	77988.3	1.9	1.7	2.5	-2.8	0.5		0	2.3	Nitric oxide-donating immunomodulator	D. Immunomodulatory	Investigational (Ph 1)	VGX-1027			Inactive	DMSO	10000			MUFJHYRCIHHATF-UHFFFAOYSA-N	CHEMBL1320667	0
FIMM136526	RO5126766	1000	2.5	6.4	0	0.1	1000	288.3	-4.5	-1.8	-0.2	0.4	6.4		0	2.4	1000	2.5	8.1	0	0.1	1000	23068.3	-0.9	4.3	-0.4	-0.3	4.1		0	2.2	dual RAF/MEK inhibitor	B. Kinase inhibitor	Investigational (Ph 1)	RO5126766	CH5126766			DMSO	1000					0
FIMM136534	ONO-4059	1000	2.1	4.5	0	0.1	1000	13003.8	4.5	-2.8	-1.9	0.1	-0.7		0	3.2	1000	0.6	0.7	0	0.1	1000	290.6	-1.2	-2.1	0.7	0.5	-1		0	1.5	BTK inhibitor	B. Kinase inhibitor	Investigational (Ph 1)	ONO-4059				DMSO	1000					0
FIMM136588	PIM-447	10000	2.5	3.5	0	1	10000	245.2	-3.9	-1.7	-0.5	0.4	3.5		0	2.1	10000	2.5	6.4	0	1	10000	19181.4	1.7	-0.8	-0.8	-2.1	3.3		0	1.5	PIM1, 2, 3 kinase inhibitor	B. Kinase inhibitor	Investigational (Ph 1)	NVP-PIM447	PIM447			DMSO	10000					0
FIMM136562	AZD0156	1000	2.5	0.6	0	0.1	1000	415659	-4.9	0.6	-3.6	-0.4	-0.8		0	3.1	1000	2.5	2.8	0	0.1	1000	58239.7	2.8	-2.1	-0.6	-0.2	0.1		0	1.9	ATM inihibitor	B. Kinase inhibitor	Investigational (Ph 1)	AZD0156				DMSO	1000					0
FIMM133796	GSK-2334470	10000	2.5	0.1	0	1	10000	514918	-2.3	-3.1	-2.6	-0.4	0.1		0	2.3	10000	0.1	0	0	1	10000	353.1	0	0	0	0	0		0	0	PDK1 inhibitor	B. Kinase inhibitor	Probe	GSK2334470			Inactive	DMSO	10000			QLPHOXTXAKOFMU-WBVHZDCISA-N	CHEMBL1765740	0
FIMM136397	AZD7545	10000	0.1	0	0	1	10000	353.1	0	0	0	0	0		0	0	10000	0.1	0	0	1	10000	353.1	0	0	0	0	0		0	0	PDHK inhibitor	B. Kinase inhibitor	Probe	AZD7545			Inactive	DMSO	10000					0
FIMM136525	OTS-964	2500	2.5	9.6	0	0.2	2500	2.4	-4.4	-1.8	-2.9	8.2	9.6		0	2.8	2500	2.5	4.9	0	0.2	2500	6.8	-4.3	-2.7	-5.6	3.6	4.9		0	3.8	TOPK inhibitor	B. Kinase inhibitor	Probe	OTS-964			Inactive	DMSO	2500					0
FIMM136517	DEL-22379	50000	0.1	0	0	5	50000	353.1	0	0	0	0	0		0	0	50000	0.1	0	0	5	50000	353.1	0	0	0	0	0		0	0	ERK dimerization inhibitor	B. Kinase inhibitor	Probe	DEL-22379			Inactive	DMSO	50000					0
FIMM136438	Cerdulatinib	10000	1	8.3	0	1	10000	151.5	6	2.1	4.8	0.2	8.3		0	4.5	10000	2.5	11.2	0	1	10000	127.7	6.7	0.8	-1.5	1.2	11.2		0	3.5	JAK, SYK inhibitor	B. Kinase inhibitor	Investigational (Ph 1)	PRT-062070				DMSO	10000					0
FIMM133804	Apalutamide	10000	2.5	1.1	0	1	10000	131767	-1.9	1.1	-1.8	-1.4	-0.1		0	1.6	10000	0.1	0	0	1	10000	353.1	0	0	0	0	0		0	0	AR antagonist	F. Hormone therapy	Investigational (Ph 2)	ARN 509				DMSO	10000			HJBWBFZLDZWPHF-UHFFFAOYSA-N	CHEMBL3183409	0
FIMM136571	LY-2584702	10000	2.5	4.5	0	1	10000	4.5	-3	-4.3	-2	4.5	3.7		0	2.8	10000	2.5	4.5	0	1	10000	31940.6	-2.8	0.3	0	-1.8	2.3		0	1.7	p70S6K inhibitor	B. Kinase inhibitor	Investigational (Ph 1)	LY-2584702			Inactive	DMSO	10000					0
FIMM136417	GNE-7915	1000	2.5	3.4	0	0.1	1000	5.7	-4.3	-2.9	-1.3	3.4	2.8		0	2.7	1000	2.5	5.3	0	0.1	1000	2847.5	-3.1	-0.5	-2.8	-3.8	5.3		0	2.9	LRRK2 inhibitor	B. Kinase inhibitor	Probe	GNE-7915			Inactive	DMSO	1000					0
FIMM136385	Aldoxorubicin	1000	2.5	2.5	0	0.1	1000	165851	-1	-4.5	2.5	-1.8	-6.8		0	4.9	1000	0.4	4.7	0	0.1	1000	264.1	-1.8	-0.4	-0.2	4.7	-8.7		0	5.9	Topoisomerase II inhibitor, Albumin binding	A. Conv. Chemo	Investigational (Ph 3)	INNO-206				DMSO	1000			OBMJQRLIQQTJLR-USGQOSEYSA-N	CHEMBL2107818	0
FIMM136501	Epacadostat	10000	2.5	2	0	1	10000	11224.1	-4.3	-4.3	-1.5	-2.4	2		0	3.4	10000	2.5	5.2	0	1	10000	0.8	-2.2	0.3	-1.9	2.5	5.2		0	1.5	IDO inhibitor	D. Immunomodulatory	Investigational (Ph 3)	INCB024360				DMSO	10000				not in ChEMBL	0
FIMM136371	GDC-0919	10000	2.5	7.1	0	1	10000	24933.7	-0.7	2.6	-2.6	-1.8	3.6		0	2.1	10000	2.5	2.7	0	1	10000	1610.8	-0.5	-1.3	-2.2	-0.7	2.7		0	1.4	IDO inhibitor	D. Immunomodulatory	Investigational (Ph 1)	GDC-0919	NLG919			DMSO	10000			YTRRAUACYORZLX-UHFFFAOYSA-N	not in ChEMBL	0
FIMM136529	AZD6738	25000	2.5	9.8	0	2.5	25000	749.1	2.7	2.6	-3.3	-0.1	9.1		0	2.5	25000	0.1	4.2	0	2.5	25000	2791.3	4.2	1.3	0.9	0.1	-1.7		0	2.6	ATR inihibitor	B. Kinase inhibitor	Investigational (Ph 1)	AZD6738				DMSO	25000					0
FIMM136540	Sitravatinib	2500	2.5	5.5	0	0.2	2500	113.3	-1.7	-3	2.9	0.7	5.5		0	2.2	2500	2.5	11	0	0.2	2500	533.1	-1.8	-1.1	5	-0.9	11		0	2.8	RET, TRK, PDGFR, VEGFR, KIT, DDR... inhibitor	B. Kinase inhibitor	Investigational (Ph 1)	MGDC-516				DMSO	2500			WLAVZAAODLTUSW-UHFFFAOYSA-N		0
FIMM100403	PF-04708671	10000	2.5	3.7	0	1	10000	87601.7	3.7	-4.3	0.4	-3.7	-1.4		0	3.8	10000	2.5	5.3	0	1	10000	2530.2	-0.6	-2.8	4.7	-2.5	5.3		0	3.1	p70S6K inhibitor	B. Kinase inhibitor	Probe	PF-04708671			Inactive	DMSO	10000			FBLPQCAQRNSVHB-UHFFFAOYSA-N	CHEMBL2134202	0
FIMM136416	FRAX486	5000	2.5	7.8	0	0.5	5000	321.1	-0.1	-3.8	-0.2	0	7.8		0	1.9	5000	2.5	8.1	0	0.5	5000	663.4	-2.2	-3.1	-1.8	-1	8.1		0	2.2	PAK1, 2, 3 inhibitor	B. Kinase inhibitor	Probe	FRAX486			Inactive	DMSO	5000					0
FIMM136574	NVP-BHG712	10000	2.5	1.3	0	1	10000	16459.2	-1.5	-4.1	0.1	-2.2	1.3		0	2.4	10000	2.5	2.2	0	1	10000	149.6	-0.9	-1.9	1.4	0.3	2.2		0	1.2	EphB4 inhibitor	B. Kinase inhibitor	Probe	NVP-BHG712	BHG712		inactive	DMSO	10000					0
FIMM136490	VS-4718	10000	2.5	10.2	0	1	10000	26	1.6	0.3	-1.3	1.5	10.2		0	1	10000	2.5	6.9	0	1	10000	2322.7	6.9	-0.6	3.9	-0.3	6.2		0	4	FAK inhibitor	B. Kinase inhibitor	Investigational (Ph 1)	VS-4718	PND-1186			DMSO	10000					0
FIMM136537	Motolimod	10000	2.5	12.1	0	1	10000	712.9	-1.3	-3.3	-3.9	-2.4	12.1		0	3	10000	2.5	9.2	0	1	10000	515.9	-2.9	-2.8	-0.8	-0.9	9.2		0	2.2	TLR8 agonist	D. Immunomodulatory	Investigational (Ph 2)	VTX-2337				DMSO	10000					0
FIMM136585	CC122	10000	2.5	5.3	0	1	10000	3.5	-0.7	-2.2	-4.1	5.3	4.6		0	2.4	10000	2.5	5.9	0	1	10000	780.5	-0.5	-1.9	-2.4	-1	5.9		0	1.7	IMiD immunomodulator	D. Immunomodulatory	Investigational (Ph 2)	CC-122				DMSO	10000					0
FIMM109453	4-hydroxytamoxifen	10000	2.5	5.5	0	1	10000	0.9	-2.1	-0.3	-3.2	3	5.5		0	1.9	10000	2.5	6.9	0	1	10000	6674.4	-1	1.5	2.1	-2.7	4.9		0	1.9	Selective estrogen receptor modulator	F. Hormone therapy	Investigational as a gel preparation			Most active metabolite of tamoxifen		DMSO	10000			DODQJNMQWMSYGS-QPLCGJKRSA-N	CHEMBL489	0
FIMM136547	BGB-283	10000	2.5	1.6	0	1	10000	126496	-0.5	-1.8	1.2	-4.1	0.8		0	2.3	10000	2.5	6.9	0	1	10000	33.3	-1.4	-2.4	-0.4	1.3	6.9		0	1.4	Raf inhibitor	B. Kinase inhibitor	Investigational (Ph 1)	BGB-283				DMSO	10000					0
FIMM133898	PS-1145	25000	2.5	2.2	0	2.5	25000	3800	-2	-0.5	2	-1.4	2.2		0	1.6	25000	0.2	3.5	0	2.5	25000	696.5	1.4	-1	1.6	3.5	0		0	1.7	IKK-2 inhibitor	B. Kinase inhibitor	Probe	PS-1145			Inactive	DMSO	25000			JZRMBDHPALEPDM-UHFFFAOYSA-N	CHEMBL79004	0
FIMM115471	Roxadustat	10000	2.5	2.9	0	1	10000	2	-1.1	-1.8	-0.2	1.7	2.9		0	1	10000	0.1	1.7	0	1	10000	1375	0.2	-0.1	1.7	1	-0.1		0	0.8	HIF prolyl hydroxylase inhibitor	E. Differentiating/ epigenetic modifier	Investigational (Ph 2)	FG-4592				DMSO	10000			YOZBGTLTNGAVFU-UHFFFAOYSA-N	CHEMBL2338329	0
FIMM136587	KPT-8602	10000	0.2	12	0	1	10000	204.1	-0.8	2.4	2.7	12	1.6		0	4.5	10000	0.3	26.9	0	1	10000	166.2	-1.5	0.6	2.1	26.9	0.8		0	11.2	XPO1/CRM1 inhibitor	G. Apoptotic modulator	Investigational (Ph 2)	KPT-8602				DMSO	10000					0
FIMM133776	Rocilinostat	10000	2.5	5.8	0	1	10000	1385.6	-3.7	-0.4	-1.9	-1.8	5.8		0	2.3	10000	0.6	1.5	0	1	10000	158.4	-2.5	1.5	-1.4	1.2	0.3		0	1.7	HDAC-6 selective inhibitor	E. Differentiating/ epigenetic modifier	Investigational (Ph 1)	ACY-1215				DMSO	10000			QGZYDVAGYRLSKP-UHFFFAOYSA-N	CHEMBL2364628	0
FIMM136458	BAY 87-2243	1000	2.5	3.6	0	0.1	1000	1012.3	-1.2	-1.3	0.8	-1	3.6		0	1.1	1000	2.5	3.2	0	0.1	1000	555.9	-2.1	-3.8	1.1	0.2	3.2		0	2.2	HIF1alpha inhibitor	E. Differentiating/ epigenetic modifier	Investigational (Ph 1)	BAY 87-2243			Inactive	DMSO	1000					0
FIMM136597	BAY-1436032	10000	2.5	0.7	0	1	10000	17335.1	-3.1	-2.5	-1.4	-0.6	0.7		0	2.1	10000	0.3	0.7	0	1	10000	539.9	-1.4	0.6	0.7	0.5	-1		0	1.1	IDH1 R132H/R132C inhibitor	E. Differentiating/ epigenetic modifier	Investigational (Ph 1)	BAY-1436032				DMSO	10000					0
FIMM109449	StemRegenin 1	10000	2.5	0.1	0	1	10000	2.09022e+06	-3.8	-1.5	0.1	0	-1.6		0	2.2	10000	0.1	0	0	1	10000	353.1	0	0	0	0	0		0	0	AHR antagonist, stem cell regenerating	E. Differentiating/ epigenetic modifier	Probe		StemRegenin 1, SR1		Inactive	DMSO	10000			BGFHMYJZJZLMHW-UHFFFAOYSA-N	not in ChEMBL	0
FIMM115613	C646	25000	1.1	3.1	0	2.5	25000	0.8	-0.7	-0.6	0.8	2.4	3.1		0	0.5	25000	2.5	1.7	0	2.5	25000	18443.9	-0.2	-1.8	1.7	-1.3	1.3		0	1.4	p300/CREB-binding protein (CBP) inhibitor	E. Differentiating/ epigenetic modifier	Probe	C646			Inactive	DMSO	25000			HEKJYZZSCQBJGB-UHFFFAOYSA-N	CHEMBL1797936	0
FIMM115612	UNC0638	10000	2.5	4.7	0	1	10000	1	-2.9	2.2	4.4	4.7	3.1		0	1.7	10000	0.3	6.1	0	1	10000	10.4	1.1	-0.6	6.1	3.9	3.4		0	2.1	G9a/GLP inhibitor	E. Differentiating/ epigenetic modifier	Probe	UNC0638			Inactive	DMSO	10000			QOECJCJVIMVJGX-UHFFFAOYSA-N	CHEMBL1231795	0
FIMM136497	EPZ015666	10000	1.1	6.7	0	1	10000	0.1	0.2	0.2	1.8	5.6	6.7		0	0.1	10000	2.5	6.4	0	1	10000	1.5	1.3	-0.5	2.7	6.4	3.1		0	1.8	PRMT5 inhibitor	E. Differentiating/ epigenetic modifier	Probe	EPZ015666			Inactive	DMSO	10000					0
FIMM136512	dBET1	10000	1.5	8.1	0	1	10000	0.2	-0.5	-0.3	2.3	7.4	8.1		0	0.3	10000	0.4	7.3	0	1	10000	4.7	1.3	3.6	0.8	7.3	6.3		0	1.9	BET-targeting PROTAC	E. Differentiating/ epigenetic modifier	Probe	dBET1			Inactive	DMSO	10000					0
FIMM109451	PFI-1	30000	0.5	6.3	0	3	30000	6.4	-0.9	0	4.1	1.3	6.3		0	1.9	30000	0.4	6	0	3	30000	3.5	0.7	3	3.5	3.7	6		0	0.7	BET family inhibitor	E. Differentiating/ epigenetic modifier	Probe	PFI-1			Inactive	DMSO	30000			TXZPMHLMPKIUGK-UHFFFAOYSA-N	CHEMBL2179387	0
FIMM136388	Talazoparib	1000	0.2	10.8	0	0.1	1000	16.3	3.7	1.5	5.6	10.8	5.2		0	2.8	1000	0.7	6.6	0	0.1	1000	1.9	0.9	2.7	5.6	6.6	4.1		0	1.3	PARP1/2 inhibitor	E. Differentiating/ epigenetic modifier	Investigational (Ph 3)	BMN 673				DMSO	1000			HWGQMRYQVZSGDQ-HZPDHXFCSA-N	CHEMBL3137320	0
FIMM133891	Birinapant	1000	1.2	7.4	0	0.1	1000	0.6	-0.5	1	2.7	7.4	5.5		0	1.1	1000	0.2	12.1	0	0.1	1000	163.7	-0.2	4	3.4	12.1	2.4		0	4.2	IAPs, SMAC mimetic	G. Apoptotic modulator	Investigational (Ph 2)	TL32711				DMSO	1000			PKWRMUKBEYJEIX-DXXQBUJASA-N	CHEMBL3039522	0
FIMM003709	Veliparib	10000	0.6	9.9	0	1	10000	4.1	2.7	-0.2	3.7	2.5	9.9		0	2.2	10000	0.2	5.6	0	1	10000	121	3.8	1.4	5.2	4	5.6		0	1.3	PARP inhibitor	E. Differentiating/ epigenetic modifier	Investigational (Ph 3)	ABT-888				DMSO	10000			JNAHVYVRKWKWKQ-UHFFFAOYSA-N	CHEMBL506871	0
FIMM136580	ML390	50000	1	6.9	0	5	50000	206.3	4.3	5.5	2.6	6.7	6.9		0	5.1	50000	1	8.3	0	5	50000	203.2	5.3	2.3	8.3	7.5	4.2		0	6.1	DHODH inhibitor	E. Differentiating/ epigenetic modifier	Probe	ML390				DMSO	50000					0
FIMM136579	Vidofludimus	10000	2.5	3.3	0	1	10000	8857.6	-2.4	-3.6	-2.6	-5	3.3		0	3.6	10000	0.1	0	0	1	10000	353.1	0	0	0	0	0		0	0	DHODH inhibitor	E. Differentiating/ epigenetic modifier	Investigational (Ph 2)	4SC-101	SC12267		inactive	DMSO	10000					0
FIMM136491	GSK2879552	100000	0.1	0	0	10	100000	353.1	0	0	0	0	0		0	0	100000	0.1	0	0	10	100000	353.1	0	0	0	0	0		0	0	LSD1 inhibitor	E. Differentiating/ epigenetic modifier	Investigational (Ph 1)	GSK2879552				DMSO	100000			LRULVYSBRWUVGR-FOIFJWKZSA-N		0
FIMM100365	XAV-939	10000	2.5	0.2	0	1	10000	1.30269e+06	0.2	-4.1	-2.2	-3.7	-2.1		0	3.2	10000	0.8	1.4	0	1	10000	293.6	-2.1	-2.7	-1.9	1.4	-2.4		0	2.6	Tankyrase-1 and -2	E. Differentiating/ epigenetic modifier	Probe	XAV-939			Inactive	DMSO	10000			KLGQSVMIPOVQAX-UHFFFAOYSA-N	CHEMBL1086580	0
FIMM133862	IOX-1	100000	0.1	0	0	10	100000	353.1	0	0	0	0	0		0	0	100000	1	1	0	10	100000	412	0.9	1	-2.5	0.7	-0.5		0	1.5	2-Oxoglutarate Oxygenase Inhibitor	E. Differentiating/ epigenetic modifier	Probe	IOX-1			Inactive	DMSO	100000			JGRPKOGHYBAVMW-UHFFFAOYSA-N	CHEMBL1230640	0
FIMM115608	UNC1215	10000	0.1	0	0	1	10000	353.1	0	0	0	0	0		0	0	10000	2.5	1.4	0	1	10000	6.9	-0.5	-1.9	0.5	1.4	1.2		0	1	L3MBTL3 inhibitor	E. Differentiating/ epigenetic modifier	Probe	UNC1215			Inactive	DMSO	10000			PQOOIERVZAXHBP-UHFFFAOYSA-N	CHEMBL2426364	0
FIMM136467	PCI-34051	10000	2.5	2.1	0	1	10000	107042	2.1	-1.1	-3.3	-3	-0.5		0	2.7	10000	2.5	2	0	1	10000	6	1.5	-2.3	-1.2	2	0.7		0	1.6	HDAC8 inhibitor	E. Differentiating/ epigenetic modifier	Probe	PCI-34051			Inactive	DMSO	10000					0
FIMM133904	GSK2801	10000	0.7	1.4	0	1	10000	9.7	-2	1.4	-0.3	1.1	1		0	1.3	10000	0.3	2.5	0	1	10000	65.5	-0.8	1	0.7	0.3	1.4		0	0.7	BAZ2B/A bromodomain inhibitor	E. Differentiating/ epigenetic modifier	Probe	GSK2801			Inactive	DMSO	10000			KHWCPNJRJCNVRI-UHFFFAOYSA-N	not in ChEMBL	0
FIMM136569	A-366	25000	0.1	3.3	0	2.5	25000	3468.1	3.3	1.6	-0.8	3	-2		0	2.5	25000	0.9	3.6	0	2.5	25000	3.3	2.7	-0.3	0.8	1.4	3.6		0	1.4	G9a/GLP inhibitor	E. Differentiating/ epigenetic modifier	Probe	A-366			inactive	DMSO	25000					0
FIMM136384	Idasanutlin	10000	2.5	3.7	0	1	10000	1164.7	0.9	-2.7	1	-0.7	3.7		0	1.6	10000	0.1	4.3	0	1	10000	1988.1	0.2	1.6	4.3	2.5	-0.3		0	1.9	p53-MDM2 inhibitor	G. Apoptotic modulator	Investigational (Ph 3)	RG7388				DMSO	10000			TVTXCJFHQKSQQM-LJQIRTBHSA-N	CHEMBL2402737	0
FIMM136390	Resminostat	10000	2.5	8.6	0	1	10000	192.2	-1.8	-1.7	0.2	0.1	8.6		0	1.3	10000	2.5	1.7	0	1	10000	150419	1.7	0.6	-0.3	-3.5	-3.4		0	2.9	HDAC1, 3, 6 inhibitor	E. Differentiating/ epigenetic modifier	Investigational (Ph 2)	4SC 201				DMSO	10000			FECGNJPYVFEKOD-VMPITWQZSA-N	not in ChEMBL	0
FIMM136412	AMG-232	10000	2.5	2	0	1	10000	7039.8	-0.5	-1	-0.6	-3.2	2		0	1.7	10000	2.5	3.6	0	1	10000	31837	-1.2	1.6	-1.6	-0.9	1.8		0	1.4	MDM2 inhibitor	G. Apoptotic modulator	Investigational (Ph 2)	AMG-232				DMSO	10000					0
FIMM136366	Birabresib	10000	0.5	5.5	0	1	10000	114.2	-4.3	-0.7	-2.7	5.5	-2.7		0	4.4	10000	2.5	0.7	0	1	10000	375997	-4.5	0.7	-3.1	-1.5	-0.7		0	2.9	BET family inhibitor	E. Differentiating/ epigenetic modifier	Investigational (Ph 2)	MK-8628	OTX015			DMSO	10000			GNMUEVRJHCWKTO-FQEVSTJZSA-N	not in ChEMBL	0
FIMM133896	Pinometostat	1000	2.5	2.7	0	0.1	1000	54307.8	0	2.7	-1.3	-1.3	0.4		0	1.7	1000	0.1	0	0	0.1	1000	353.1	0	0	0	0	0		0	0	DOT1L inhibitor	E. Differentiating/ epigenetic modifier	Investigational (Ph 1)	EPZ-5676				DMSO	1000			LXFOLMYKSYSZQS-LURJZOHASA-N	not in ChEMBL	0
FIMM109462	I-BET151	10000	0.1	0	0	1	10000	353.1	0	0	0	0	0		0	0	10000	0.1	0	0	1	10000	353.1	0	0	0	0	0		0	0	BET family inhibitor	E. Differentiating/ epigenetic modifier	Probe	I-BET151	GSK1210151A		Inactive	DMSO	10000			VUVUVNZRUGEAHB-CYBMUJFWSA-N	CHEMBL2017291	0
FIMM115606	IOX-2	50000	2.5	0.7	0	5	50000	479716	-3.3	0.7	-3.5	-1.8	-5.2		0	3.8	50000	0.1	0	0	5	50000	353.1	0	0	0	0	0		0	0	PHD2 inhibitor	E. Differentiating/ epigenetic modifier	Probe	IOX-2			Inactive	DMSO	50000			CAOSCCRYLYQBES-UHFFFAOYSA-N	CHEMBL3186774	0
FIMM100374	Niraparib	10000	0.1	3.9	0	1	10000	1435.9	3.9	-0.4	2.5	2.1	0.3		0	1.9	10000	0.6	5.9	0	1	10000	1.2	1.3	1.4	1.6	4.9	5.9		0	0.8	PARP inhibitor	E. Differentiating/ epigenetic modifier	Approved (US)	MK-4827				DMSO	10000			PCHKPVIQAHNQLW-UHFFFAOYSA-N	CHEMBL1094636	0
FIMM136449	UM729	10000	2.5	1.9	0	1	10000	137838	-4.7	1.9	-3.1	-1.4	0.6		0	3	10000	2.5	2.4	0	1	10000	8.9	-2.5	1.9	-2	1	2.4		0	1.9	Enhancer of aryl hydrocarbon receptor (AhR) antagonists	E. Differentiating/ epigenetic modifier	Probe	UM729			Inactive	DMSO	10000					0
FIMM115611	GSK343	1000	0.1	4.2	0	0.1	1000	2204.5	4.1	2.5	-0.8	4.2	3.8		0	2.1	1000	0.3	2.7	0	0.1	1000	240.9	-2.1	2.7	-0.4	1.5	-1.1		0	2.1	EZH2 inhibitor	E. Differentiating/ epigenetic modifier	Probe	GSK343			Inactive	DMSO	1000			ULNXAWLQFZMIHX-UHFFFAOYSA-N	CHEMBL2204995	0
FIMM115478	Lomeguatrib	10000	0.2	4.2	0	1	10000	1092.5	4.2	-0.5	-1.7	2.3	-2.9		0	3.5	10000	2.5	1.6	0	1	10000	103.7	-1.7	1.5	1.3	1	1.6		0	0.9	O6-methylguanine-DNA methyltransferase inhibitor	E. Differentiating/ epigenetic modifier	Investigational (Ph 2)				Inactive	DMSO	10000			JUJPKFNFCWJBCX-UHFFFAOYSA-N	CHEMBL339133	0
FIMM136508	Enasidenib	10000	2.5	3.8	0	1	10000	3327	-1.4	-1.3	-2	-3.3	3.8		0	2.2	10000	2.5	0.2	0	1	10000	1513796	0.2	-2.3	-4.8	-3.2	-1.8		0	3.3	IDH2-R140Q inhibitor	E. Differentiating/ epigenetic modifier	Approved (US)	AGI-221	CC-90007			DMSO	10000					0
FIMM136567	Mivebresib	10000	0.2	19.1	0	1	10000	211.8	-3.5	-0.4	5.8	19.1	-2.1		0	9	10000	0.2	7.4	0	1	10000	319.8	0.3	3.3	-2.2	7.4	-0.1		0	3.8	BET family inhibitor	E. Differentiating/ epigenetic modifier	Investigational (Ph 1)	ABBV-075				DMSO	10000					0
FIMM115609	SGC0946	10000	2.5	0	0	1	10000	1.92029e+07	0	-3.2	-1.5	-2.3	-0.3		0	2.1	10000	0.2	3.2	0	1	10000	743.1	1.5	-0.9	0.6	3.2	-2.3		0	2.3	DOT1L inhibitor	E. Differentiating/ epigenetic modifier	Probe	SGC0946			Inactive	DMSO	10000			IQCKJUKAQJINMK-HUBRGWSESA-N	CHEMBL3087498	0
FIMM109445	Tubacin	10000	2.5	4.2	0	1	10000	67552.4	-4.1	4.2	-2.8	-0.4	0.9		0	3.3	10000	2.5	6	0	1	10000	20310.7	0.5	0.8	-0.7	-2.6	3		0	1.4	HDAC6 inhibitor	E. Differentiating/ epigenetic modifier	Probe		Tubacin		Inactive	DMSO	10000			BHUZLJOUHMBZQY-YXQOSMAKSA-N	CHEMBL356769	0
FIMM136589	EPZ031686	10000	0.1	2.9	0	1	10000	968.8	-1.2	2.9	1.5	0.2	1.1		0	1.5	10000	0.2	1.2	0	1	10000	420.9	0.3	-1.1	1.2	1	-0.7		0	1	SMYD3 inhibitor	E. Differentiating/ epigenetic modifier	Probe	EPZ031686				DMSO	10000					0
FIMM003728	Tipifarnib	10000	2.5	9.5	0	1	10000	2.1	0.4	2.1	-1.9	3.9	9.5		0	1.4	10000	2.5	5.7	0	1	10000	175.9	1.6	1.3	0.6	0.2	5.7		0	1.1	Farnesyltransferase inhibitor	E. Differentiating/ epigenetic modifier	Investigational (Ph 3)	R115777	Zarnestra, IND 58359			DMSO	10000			PLHJCIYEEKOWNM-HHHXNRCGSA-N	CHEMBL289228	0
FIMM003788	Entinostat	10000	2.5	9.8	0	1	10000	832	0.5	4.6	4.5	-0.7	9.4		0	3.3	10000	2.5	2.5	0	1	10000	70938	0.4	-0.5	-1.7	-3.8	1.3		0	2.1	HDAC inhibitor	E. Differentiating/ epigenetic modifier	Investigational (Ph 2)	MS-275	SNDX-275			DMSO	10000			INVTYAOGFAGBOE-UHFFFAOYSA-N	CHEMBL27759	0
FIMM133892	NVP-LCL161	25000	0.2	9.1	0	2.5	25000	167.3	0.6	0.3	1.2	9.1	1.5		0	3.3	25000	0.3	10.1	0	2.5	25000	39.2	1	0.1	4.7	10.1	2.8		0	3.4	IAPs, SMAC mimetic	G. Apoptotic modulator	Investigational (Ph 2)	NVP-LCL161	LCL161			DMSO	25000			UFPFGVNKHCLJJO-SSKFGXFMSA-N	CHEMBL2431768	0
FIMM136576	Chidamide	10000	2.5	2.4	0	1	10000	75812.5	2.4	-1.4	-2	-2.4	0.4		0	2.2	10000	2.5	4.1	0	1	10000	74740.5	-1.3	-1.5	4.1	-5	-0.4		0	3.6	HDAC1/2/3/10 inhibitor	E. Differentiating/ epigenetic modifier	Investigational (Ph 2)	HBI-8000	CS055, chiamide			DMSO	10000					0
FIMM136419	GSK525762	10000	2.5	10.4	0	1	10000	323.9	-2.9	1.2	-3.4	-0.1	10.4		0	2.3	10000	2.5	4.7	0	1	10000	5.1	-0.5	-5.2	1.8	4.7	2.3		0	2.9	BET family inhibitor	E. Differentiating/ epigenetic modifier	Investigational (Ph 1)	GSK525762	I-BET762			DMSO	10000					0
FIMM109446	Tubastatin A	10000	2.5	4.4	0	1	10000	658	-0.1	-1.8	-0.4	-0.8	4.4		0	1.1	10000	2.5	3.9	0	1	10000	57868.3	-2.1	-1.3	3.9	-2	0.5		0	2.6	HDAC6 inhibitor	E. Differentiating/ epigenetic modifier	Probe		Tubastatin A		Inactive	DMSO	10000			GOVYBPLHWIEHEJ-UHFFFAOYSA-N	CHEMBL2018302	0
FIMM133802	EPZ-5687	10000	1	0.7	0	1	10000	766.5	-1	-2.4	-2.5	0.7	-0.5		0	1.9	10000	2.5	3.4	0	1	10000	5.5	-2.7	-1.8	3.2	0.8	3.4		0	2.1	EZH2 inhibitor	E. Differentiating/ epigenetic modifier	Probe	EPZ-5687			Inactive	DMSO	10000			ZOIBZSZLMJDVDQ-UHFFFAOYSA-N	not in ChEMBL	0
FIMM136374	RGFP966	10000	2.5	4.8	0	1	10000	2.9	-0.2	-1.8	3.3	4.8	2.6		0	1.4	10000	2.5	2.9	0	1	10000	10846.2	-1.8	-3.9	2.9	-1	2.3		0	2.6	HDAC3 inhibitor	E. Differentiating/ epigenetic modifier	Probe	RGFP966			Inactive	DMSO	10000			BLVQHYHDYFTPDV-VCABWLAWSA-N	not in ChEMBL	0
FIMM136407	PTC-209	10000	2.5	8.7	0	1	10000	27706.6	3	3.1	2.6	-2.4	4.4		0	2.8	10000	2.5	1.6	0	1	10000	99532.4	1.3	0.5	1.6	-3.1	0.9		0	1.9	BMI-1 inhibitor	E. Differentiating/ epigenetic modifier	Probe	PTC-209			Inactive	DMSO	10000					0
FIMM003748	Tacedinaline	1000	2.5	5.9	0	0.1	1000	55431.2	5.9	3.4	3.4	-0.8	2.7		0	3.8	1000	2.5	5.6	0	0.1	1000	51402.7	5.6	5.5	0.8	-0.3	2.9		0	3.9	HDAC inhibitor	E. Differentiating/ epigenetic modifier	Investigational (Ph 3)	CI-994	Acetyldinaline, Gö 5549, PD 123654,		Inactive	DMSO	1000			VAZAPHZUAVEOMC-UHFFFAOYSA-N	CHEMBL235191	0
FIMM100418	JQ1	10000	0.2	13.4	0	1	10000	401.4	2.2	-0.1	6.6	13.4	1.5		0	5.2	10000	2.5	7.5	0	1	10000	3	4.2	-3	2.8	7.5	5.2		0	2.8	BET family inhibitor	E. Differentiating/ epigenetic modifier	Probe	JQ1	(+)JQ1, SGCBD01(+)		Inactive	DMSO	10000			DNVXATUJJDPFDM-KRWDZBQOSA-N	CHEMBL1957266	0
FIMM136555	CPI-360	10000	2.5	2.7	0	1	10000	6827.3	2.7	-1.3	2.2	-0.7	2.3		0	1.9	10000	2.5	2.3	0	1	10000	45.4	0.6	-0.9	0.1	0.4	2.3		0	0.5	EZH2 inhibitor	E. Differentiating/ epigenetic modifier	Probe	CPI-360			inactive	DMSO	10000					0
FIMM133893	Tazemetostat	10000	0.6	0	0	1	10000	0.5	0	0	0	0	0		0	0	10000	2.5	6.7	0	1	10000	1171.1	-2	-1.8	1.4	-2.5	6.7		0	2.1	EZH2 inhibitor	E. Differentiating/ epigenetic modifier	Investigational (Ph 2)	E7438	EPZ-6438			DMSO	10000			NSQSAUGJQHDYNO-UHFFFAOYSA-N	not in ChEMBL	0
FIMM136515	Ivosidenib	10000	2.5	2.2	0	1	10000	37.9	0.7	-3.6	-2.3	0.7	2.2		0	2.1	10000	0.5	6	0	1	10000	94.3	-1.8	-2.4	-2.7	6	-1.5		0	3.9	IDH1 R132H/R132C inhibitor	E. Differentiating/ epigenetic modifier	Investigational (Ph 3)	AG-120				DMSO	10000					0
FIMM136572	Taladegib	10000	0.4	1.7	0	1	10000	221.6	-1.3	0.4	-0.4	1.7	-2.8		0	2	10000	1.3	8.6	0	1	10000	0.9	2.3	0.2	1.2	3.4	8.6		0	1.3	Smothened (Hh) inhib	M. Hedgehog inhibitor	Investigational (Ph 2)	LY2940680				DMSO	10000					0
FIMM100345	APR-246	10000	0.6	2.8	0	1	10000	163.7	-2.8	-5.3	2.8	0.3	0.4		0	3.4	10000	2.5	4.2	0	1	10000	4.4	-3	0.8	-3.3	4	4.2		0	2.3	p53 activator, thioredoxin reductase 1 inhibitor	G. Apoptotic modulator	Investigational (Ph 1)	APR-246	Prima-1 Met			DMSO	10000			BGBNULCRKBVAKL-UHFFFAOYSA-N	CHEMBL3186011	0
FIMM136368	URB597	1000	2.5	0.5	0	0.1	1000	336971	-2.8	-2.5	0.5	-0.1	0		0	1.9	1000	0.4	7.3	0	0.1	1000	2.6	1.9	2	2.3	4.7	7.3		0	0.9	FAAH inhibitor	H. Metabolic modifier	Investigational (Ph 1)	URB597				DMSO	1000			ROFVXGGUISEHAM-UHFFFAOYSA-N	CHEMBL184238	0
FIMM136498	SAR405838	10000	0.5	2.2	0	1	10000	10.1	-1	0.3	2	0.2	2.2		0	1	10000	0.2	9.4	0	1	10000	98.3	0.7	4.1	2.4	1.3	6.6		0	1.9	MDM2 inhibitor	G. Apoptotic modulator	Investigational (Ph 1)	SAR405838	MI-773			DMSO	10000					0
FIMM136531	NVP-CGM097	25000	1	0.1	0	2.5	25000	2519.4	-1.2	-0.4	-0.3	0.1	-1.5		0	1	25000	2.5	7.6	0	2.5	25000	79.9	0.3	3.5	2	1	7.6		0	2	p53-MDM2 inhibitor	G. Apoptotic modulator	Investigational (Ph 1)	NVP-CGM097	CGM097			DMSO	25000					0
FIMM100392	VER 155008	10000	2.5	1.6	0	1	10000	18	-5.2	-6.1	-0.5	1.6	0.5		0	4.1	10000	0.4	4.7	0	1	10000	19.7	-3.5	2.3	2.9	4.7	0.8		0	2.7	HSP70 inhibitor	K. HSP inhibitor	Probe	VER 155008			Inactive	DMSO	10000			ZXGGCBQORXDVTE-UMCMBGNQSA-N	CHEMBL470334	0
FIMM136375	NMS-873	10000	0.1	0	0	1	10000	353.1	0	0	0	0	0		0	0	10000	1.1	6.2	0	1	10000	0.9	0.9	-1.9	1.2	3.2	6.2		0	1.2	p97/VCP inhibitor	X. Other	Probe	NMS-873			Inactive	DMSO	10000			UJGTUKMAJVCBIS-UHFFFAOYSA-N	CHEMBL2311578	0
FIMM136427	MST-312	10000	2.5	1.5	0	1	10000	1932.1	-1.5	0.6	-0.1	0	1.4		0	0.8	10000	0.7	6.7	0	1	10000	1.7	-0.8	-0.6	3.8	3.5	6.7		0	1.3	Telomerase inhibitor	X. Other	Probe	MST-312	Telomerase Inhibitor IX		Inactive	DMSO	10000					0
FIMM136453	Sabutoclax	25000	0.2	5.6	0	2.5	25000	347	-1.9	4.2	-1.6	5.6	-1.2		0	3.7	25000	0.4	7.9	0	2.5	25000	2.1	2.2	3.8	4.8	7.1	7.9		0	0.4	pan-Bcl-2 family inhibitor	G. Apoptotic modulator	Probe	BI-97C1	ONT-701		Inactive	DMSO	25000					0
FIMM136418	GSK2830371	5000	2.5	1.9	0	0.5	5000	1159.2	0.3	-2.6	1.3	0	1.9		0	1.5	5000	0.6	7.7	0	0.5	5000	1.9	0.8	1.8	1.9	3.7	7.7		0	1	Wip1 inhibitor	X. Other	Probe	GSK2830371			Inactive	DMSO	5000					0
FIMM136557	NVP-SHP099	10000	2.5	1.9	0	1	10000	660.4	-0.7	-0.2	0.4	-0.3	1.9		0	0.5	10000	0.2	10.9	0	1	10000	20.2	3.4	4.5	4.4	3	10.9		0	2.4	SHP2 inhibitor	X. Other	Probe	NVP-SHP099	SHP099		Inactive	DMSO	10000					0
FIMM136600	S-63845	1000	2.5	5.5	0	0.1	1000	2	0.7	-1.6	0.1	5.5	2.5		0	1.7	1000	0.4	12.6	0	0.1	1000	2.8	2.5	3.8	3.7	7.3	12.6		0	1.7	MCL-1 inhibitor	G. Apoptotic modulator	Probe	S63845				DMSO	1000					0
FIMM133782	Ganetespib	1000	1	5.2	0	0.1	1000	200.6	0.6	0.6	5.1	5.2	0		0	3.7	1000	0.2	11.4	0	0.1	1000	34.1	4.9	4.4	7.6	4.9	11.4		0	2.1	HSP90 inhibitor	K. HSP inhibitor	Investigational (Ph 3)	STA-9090				DMSO	1000			RVAQIUULWULRNW-UHFFFAOYSA-N	CHEMBL2103879	0
FIMM109448	Varespladib	10000	2.5	0.9	0	1	10000	212084	0.9	-2.6	-0.3	-2	-2.4		0	2.2	10000	0.6	8.3	0	1	10000	3.5	2.8	0.9	2.1	3.2	8.3		0	1.6	Secretory phospholipase A2 inhibitor	X. Other	Investigational (Ph 2)	LY315920	A-002		Inactive	DMSO	10000			BHLXTPHDSZUFHR-UHFFFAOYSA-N	CHEMBL148674,CHEMBL2107809	0
FIMM003764	Luminespib	1000	2.5	0	0	0.1	1000	1.56617e+07	0	-2.8	-2.1	-3	-0.9		0	2.3	1000	1	7.9	0	0.1	1000	159	0.1	7.9	3.5	1	6.4		0	4.5	HSP90 inhibitor	K. HSP inhibitor	Investigational (Ph 2)	NVP-AUY922	AUY922		Inactive	DMSO	1000			NDAZATDQFDPQBD-UHFFFAOYSA-N	CHEMBL252164	0
FIMM136434	Onalespib	2500	0.6	0.5	0	0.2	2500	210.7	0.3	0	-0.5	0.5	-1.1		0	0.8	2500	1	7.2	0	0.2	2500	164.6	3.9	3.2	1.5	7.2	2.4		0	4.2	HSP90 inhibitor	K. HSP inhibitor	Investigational (Ph 2)	AT-13387				DMSO	2500					0
FIMM003737	Tarenflurbil	10000	2.5	7.6	0	1	10000	1.9	-2.6	0.6	1.1	7.6	5.8		0	1.6	10000	0.3	9.5	0	1	10000	34.2	4.3	3.7	9.4	9.5	5.8		0	2.2	Gamma-secretase inhibitor	X. Other	Investigational (Ph 3)		(R)-Flurbiprofen		Inactive	DMSO	10000			SYTBZMRGLBWNTM-SNVBAGLBSA-N	CHEMBL190083	0
FIMM000416	Disulfiram(+CuCl2)	50000	1	3.5	0	5	50000	208.4	0.6	3.5	2.7	3	1.8		0	2.6	50000	1	9.5	0	5	50000	209.4	4.8	9.5	6	6.7	9.3		0	7.1	alcohol dehydrogenase inhibitor	H. Metabolic modifier	Approved (non-oncology)	Disulfiram				DMSO	50000			AUZONCFQVSMFAP-UHFFFAOYSA-N	CHEMBL964	0
FIMM115472	Pevonedistat	10000	0.2	7.7	0	1	10000	399.8	-1.8	-2	7.7	5.6	-1.9		0	4.8	10000	0.3	16	0	1	10000	185.1	0	-0.4	1	16	-2.6		0	7.7	NAE inhibitor	H. Metabolic modifier	Investigational (Ph 1)	MLN4924				DMSO	10000			MPUQHZXIXSTTDU-QGWWYQLQSA-N	CHEMBL1231160,CHEMBL2364622	0
FIMM136478	Verdinexor	1000	2.5	2.6	0	0.1	1000	9.5	-4.3	-2.7	-2.6	2.2	2.6		0	2.9	1000	1	2.7	0	0.1	1000	180.4	1	0.5	2.7	2.1	0.9		0	1.7	XPO1/CRM1 inhibitor	G. Apoptotic modulator	Investigational (Ph 1)	KPT-335			Inactive	DMSO	1000					0
FIMM115468	PAC-1	10000	0.1	0	0	1	10000	353.1	0	0	0	0	0		0	0	10000	2.5	1.7	0	1	10000	62246.1	-0.1	0.8	-2.1	-1.2	0.9		0	1.3	procaspase-3 activator	G. Apoptotic modulator	Investigational (Ph 1)	PAC-1				DMSO	10000			YQNRVGJCPCNMKT-LFVJCYFKSA-N	CHEMBL591429	0
FIMM136405	ML323	10000	0.1	0	0	1	10000	353.1	0	0	0	0	0		0	0	10000	2.5	2.9	0	1	10000	64906.2	2.9	0.1	2.3	-0.7	-0.8		0	2.2	USP1-UAF1 inhibitor	X. Other	Probe	ML323			Inactive	DMSO	10000					0
FIMM136456	SH-4-54	25000	0.7	1.3	0	2.5	25000	325.6	-4	-1.8	-1.4	1.3	-2.2		0	2.7	25000	1	3.6	0	2.5	25000	155.8	0.9	0.8	3.6	1.7	1.5		0	2	STAT3 inhibitor	X. Other	Probe	SH-4-54			Inactive	DMSO	25000					0
FIMM136513	A-1331852	1000	0.2	60.8	0	0.1	1000	198.5	-0.7	-2.8	11.6	60.8	-0.9		0	25.9	1000	1	21.5	0	0.1	1000	152	0.9	1.9	8.9	21.5	1.6		0	11.7	Bcl-XL inhibitor	G. Apoptotic modulator	Probe	A-1331852			inactive	DMSO	1000					0
FIMM136575	Necrostatin 2	10000	0.1	0	0	1	10000	353.1	0	0	0	0	0		0	0	10000	2.5	5.9	0	1	10000	1.6	-1.2	-0.2	-0.3	5.9	3.4		0	1.4	Necroptosis inhibitor	G. Apoptotic modulator	Probe		Necrostatin 2		inactive	DMSO	10000					0
FIMM136430	TAK-530	10000	0.1	0	0	1	10000	353.1	0	0	0	0	0		0	0	10000	1	4	0	1	10000	162.1	1.8	1	4	1.2	1.1		0	2.3	pan-RAF inhibitor	B. Kinase inhibitor	Investigational (Ph 1)	TAK-530	MLN-2480, BIIB-024			DMSO	10000					0
FIMM136496	Marimastat	10000	2.5	7.8	0	1	10000	21.8	-1.7	-0.8	-1.5	1.5	7.8		0	1.2	10000	0.3	10.3	0	1	10000	19	2.8	7.3	2.3	9.4	10.3		0	2.6	MMP-9, MMP-1, MMP-2, MMP-14, MMP-7 inhibitor	X. Other	Investigational (Ph 3)	BB-2516			Inactive	DMSO	10000					0
FIMM100393	Daporinad	1000	1	0.7	0	0.1	1000	766.6	-2.6	-1.4	-2.4	0.7	-0.6		0	2	1000	1	4.4	0	0.1	1000	197.6	4.4	2.5	2.4	2.2	4.4		0	3.1	NAMPT inhibitor	H. Metabolic modifier	Investigational (Ph 2)	FK-866	DGB, APO866		Inactive	DMSO	1000			KPBNHDGDUADAGP-VAWYXSNFSA-N	CHEMBL566757	0
FIMM136378	Triapine	10000	2.5	3.7	0	1	10000	79251.9	0.4	-0.1	3.7	-4.2	-2		0	3.4	10000	1	6.3	0	1	10000	198.7	6.3	1.3	5.2	3.3	1		0	4.5	ribonucleotide reductase inhibitor	H. Metabolic modifier	Investigational (Ph 2)	OCX-191	3-AP			DMSO	10000			XMYKNCNAZKMVQN-NYYWCZLTSA-N	CHEMBL231616	0
FIMM136431	Glasdegib	1000	2.5	1	0	0.1	1000	28457	-2.2	-3.7	-2.1	-2.2	1		0	2.7	1000	1	4.8	0	0.1	1000	209	4.8	3.9	0.3	3.3	4.5		0	3.6	Smo inhibitor	M. Hedgehog inhibitor	Investigational (Ph 2)	PF-04449913				DMSO	1000			SFNSLLSYNZWZQG-VQIMIIECSA-N	CHEMBL2043437	0
FIMM136598	Saridegib	10000	0.1	0	0	1	10000	353.1	0	0	0	0	0		0	0	10000	2.5	2.5	0	1	10000	19.8	2.2	1.7	-2	0.9	2.5		0	1.7	Smothened (Hh) inhib	M. Hedgehog inhibitor	Investigational (Ph 2)	IPI-926				DMSO	10000					0
FIMM136372	NVP-LGK974	10000	2.5	3.9	0	1	10000	92180.4	3.9	-3.9	-0.9	-2.8	-3.7		0	4.2	10000	2.5	1.7	0	1	10000	134521	-1.2	1.7	-0.5	-2.8	-3.2		0	2.7	PORCN inhibitor	X. Other	Investigational (Ph 1)	NVP-LGK974	LGK974		Inactive	DMSO	10000			XXYGTCZJJLTAGH-UHFFFAOYSA-N	CHEMBL3188386	0
FIMM136391	WEHI-539	2500	0.1	0	0	0.2	2500	353.1	0	0	0	0	0		0	0	2500	0.1	0	0	0.2	2500	353.1	0	0	0	0	0		0	0	Bcl-XL inhibitor	G. Apoptotic modulator	Probe	WEHI-539			Inactive	DMSO	2500			JKMWZKPAXZBYEH-BGDIREAQSA-N	not in ChEMBL	0
FIMM100410	PF-3845	10000	0.1	0	0	1	10000	353.1	0	0	0	0	0		0	0	10000	0.6	1.8	0	1	10000	184.5	-2.8	-0.4	-1.8	1.8	-2.3		0	2.5	FAAH inhibitor	X. Other	Probe	PF-3845			Inactive	DMSO	10000			NBOJHRYUGLRASX-UHFFFAOYSA-N	CHEMBL1651524	0
FIMM136357	TH588	25000	0.5	2.7	0	2.5	25000	126.1	2.2	-1.8	-1.6	2.7	-1.3		0	2.4	25000	2.5	4.9	0	2.5	25000	3.1	2.1	0.1	-2.2	4.9	2.1		0	2.1	MTH1 inhibitor	H. Metabolic modifier	Probe	TH588			inactive	DMSO	25000			PNMYJIOQIAEYQL-UHFFFAOYSA-N	not in ChEMBL	0
FIMM136615	Erastin	10000	0.3	3.2	0	1	10000	207.7	2.9	-1.9	-0.6	3.2	0.4		0	2.2	10000	1	6.8	0	1	10000	117.8	3	2.4	2.4	1.4	6.8		0	2.9	VDAC inhibitor, induces ferroptosis	H. Metabolic modifier	Probe					DMSO	10000					0
FIMM115470	CPI-613	10000	0.6	1.8	0	1	10000	314.3	-4.9	-3.4	-0.6	1.8	-4.7		0	4.2	10000	0.1	5.5	0	1	10000	866.1	4.6	5.5	-0.3	1.2	2		0	2.8	pyruvate dehydrogenase, alpha-ketoglutarate dehydrogenase inhibitor	H. Metabolic modifier	Investigational (Ph 2)	CPI-613				DMSO	10000			ZYRLHJIMTROTBO-UHFFFAOYSA-N	CHEMBL3186849	0
FIMM136504	Omaveloxolone	10000	0.4	23.8	0	1	10000	108.2	-4.7	-4.2	-2.1	23.8	-4.1		0	12.6	10000	1	31.5	0	1	10000	144.2	5.4	0.2	4.1	31.5	2		0	16.2	Nrf2 activator	X. Other	Investigational (Ph 2)	RTA-408				DMSO	10000					0
FIMM133792	CUDC-305	10000	2.5	2.2	0	1	10000	39.1	-3.4	-2.5	-3.3	0.8	2.2		0	2.7	10000	2.5	4.3	0	1	10000	49614.1	-1.5	4.3	0.8	-1.7	1.5		0	2.5	HSP90 inhibitor	K. HSP inhibitor	Investigational (Ph 1)	CUDC-305	DEBIO-0932			DMSO	10000			RVJIQAYFTOPTKK-UHFFFAOYSA-N	CHEMBL2419346	0
FIMM136502	AZD3965	1000	0.6	0	0	0.1	1000	0.5	0	0	0	0	0		0	0	1000	2.5	8.3	0	0.1	1000	23650.3	2.9	-2.2	-0.9	-2.6	4.2		0	2.3	MCT1 inhibitor	H. Metabolic modifier	Investigational (Ph 1)	AZD3965				DMSO	1000					0
FIMM136488	A-1210477	50000	2.5	1.1	0	5	50000	234758	1.1	-2.6	-2.7	-3.2	-3.1		0	3.1	50000	2.5	5.6	0	5	50000	63505.4	0.2	5.6	-4.7	-3	0.3		0	4.2	MCL-1 inhibitor	G. Apoptotic modulator	Probe	A-1210477			Inactive	DMSO	50000					0
FIMM136554	CPI-0610	10000	2.5	2.2	0	1	10000	96355.2	-2.5	2.2	-2.6	-2.4	0.8		0	2.4	10000	1.5	2	0	1	10000	2527.2	2	1.2	-2.2	0.2	-4.6		0	3.2	BET family inhibitor	E. Differentiating/ epigenetic modifier	Investigational (Ph 1)	CPI-0610				DMSO	10000					0
FIMM136400	Darapladib	1000	1.6	9.9	0	0.1	1000	243.5	-1.9	3.8	0.3	0.3	5.9		0	2.2	1000	1	8.5	0	0.1	1000	187.1	8.5	4.6	6.1	0.9	3.8		0	5.7	lipoprotein-associated phospholipase A2 inhibitor	X. Other	Investigational (Ph 3)	SB-480848			Inactive	DMSO	1000					0
FIMM003722	BIIB021	10000	2.5	1.8	0	1	10000	139763	-2.8	-1.4	1.8	-4.1	-1		0	2.9	10000	1	5.9	0	1	10000	174.8	5.9	4.1	1	0.2	4.3		0	3.7	HSP90 inhibitor	K. HSP inhibitor	Investigational (Ph 2)	BIIB021			Inactive	DMSO	10000			QULDDKSCVCJTPV-UHFFFAOYSA-N	CHEMBL467399,CHEMBL557165	0
FIMM136581	E7820	50000	2.5	9.3	0	5	50000	2.5	-1.5	-5.9	0	8	9.3		0	3	50000	0.1	4.1	0	5	50000	2184.7	4.1	-0.6	2.7	1.6	0.6		0	2	Integrin alpha2 expression inhibitor	X. Other	Investigational (Ph 2)	E7820				DMSO	50000					0
FIMM136382	GSK923295	10000	0.4	10.3	0	1	10000	98.7	-2.1	-3.5	0.3	10.3	0.2		0	5.1	10000	2.5	7	0	1	10000	3.5	2.5	-2.2	-3.3	7	2.3		0	3.4	CENP-E inhibitor	I. Kinesin inhibitor	Investigational (Ph 1)	GSK923295			Inactive	DMSO	10000			WHMXDBPHBVLYRC-OFVILXPXSA-N	not in ChEMBL	0
FIMM115474	AT-406	10000	2.5	1.8	0	1	10000	6313.7	-1.2	-2.1	-0.9	-2	1.8		0	1.6	10000	2.5	2.3	0	1	10000	68705.8	-1.3	2.3	-1.4	-1.7	-0.2		0	1.8	XIAP, cIAP1, cIAP2 inhibitor	G. Apoptotic modulator	Investigational (Ph 1)	AT-406	Debio 1143		Inactive	DMSO	10000			LSXUTRRVVSPWDZ-WOTGAKFBSA-N	not in ChEMBL	0
FIMM136373	ONX-0914	10000	0.3	93	0	1	10000	139.3	-1.3	-2.4	0.3	93	6.8		0	38.6	10000	0.3	64.3	0	1	10000	167.2	0.7	2.6	1.5	64.3	5.9		0	25.8	LMP7 (immunoproteasome)	L. Protease/proteasome inhibitor	Probe	ONX-0914	PR-957		Inactive	DMSO	10000			WQAVPPWWLLVGFK-VTNASVEKSA-N	CHEMBL3237875	0
FIMM133783	TRAM-34	1000	2.5	0.1	0	0.1	1000	1.44376e+06	-2.4	-4.8	-0.9	-3	0.1		0	3.1	1000	0.6	0	0	0.1	1000	0.5	0	0	0	0	0		0	0	intermediate-conductance Ca2+-activated K+ channel inh.	X. Other	Probe	TRAM-34			Inactive	DMSO	1000			KBFUQFVFYYBHBT-UHFFFAOYSA-N	CHEMBL498270	0
FIMM100378	Galiellalactone	25000	2.5	3.2	0	2.5	25000	5.4	-1	-2.8	3.2	0.7	3.2		0	2	25000	2.5	2.3	0	2.5	25000	3582.2	0.1	-2.6	-2.5	-1.1	2.3		0	1.9	STAT3-DNA interaction inhibitor	X. Other	Probe				inactive	DMSO	25000			SOIISBQQYAGDKM-VFYMIVFZSA-N	CHEMBL1993987	0
FIMM133812	Cilengitide	10000	2.5	6.8	0	1	10000	23513.1	3.3	0.1	1.6	-0.1	3.4		0	1.9	10000	2.5	6	0	1	10000	12992	6	3	3.1	-0.3	4.3		0	3.7	alphaVbeta3 integrin inhibitor	X. Other	Investigational (Ph 3)	EMD 121974	NSC 707544		Inactive	DMSO	10000			AMLYAMJWYAIXIA-VWNVYAMZSA-N	CHEMBL429876	0
FIMM136505	BRD7116	10000	2.5	5.8	0	1	10000	8311.4	-2	1.4	-0.3	-2.6	4		0	1.8	10000	0.6	0	0	1	10000	0.5	0	0	0	0	0		0	0	Leukemic stem cell inhibitor	X. Other	Probe	BRD7116			Inactive	DMSO	10000					0
FIMM136582	JPH203	5000	2.5	2.1	0	0.5	5000	65075.9	-0.8	-2.1	2.1	-0.6	0.5		0	1.6	5000	2.5	0.4	0	0.5	5000	432543	-0.5	0.4	-3.5	-0.4	-0.2		0	1.8	LAT1 inhibitor	X. Other	Probe	JPH203	KYT-0353			DMSO	5000					0
FIMM136616	RSL3	10000	2.5	6.7	0	1	10000	300.7	1.8	1.9	2.6	0.2	6.7		0	1.8	10000	2.5	5	0	1	10000	17542	5	-1.6	-4.7	-0.8	3.5		0	3.5	GPX4 inhibitor, induces ferroptosis	H. Metabolic modifier	Probe					DMSO	10000					0
FIMM115483	AVN944	10000	2.5	4.8	0	1	10000	3371.2	-0.8	-1.4	-2.6	-4.3	4.8		0	2.7	10000	2.5	6.1	0	1	10000	19641.1	1.6	0.3	0.5	-2.2	3		0	1.4	IMPDH inhibitor	H. Metabolic modifier	Investigational (Ph 2)	AVN944	VX-944		Inactive	DMSO	10000			GYCPCOJTCINIFZ-OXJNMPFZSA-N	not in ChEMBL	0
FIMM100411	MK-0752	1000	2.5	3.2	0	0.1	1000	3678.3	-1.6	-2.2	2.5	-2.4	3.2		0	2.2	1000	2.5	1.6	0	0.1	1000	166462	1.6	-1.2	-0.6	-5.6	-0.9		0	3.1	gamma-secretase/notch inhibitor	X. Other	Investigational (Ph 2)	MK-0752				DMSO	1000			XCGJIFAKUZNNOR-QCKZDCLWSA-N	CHEMBL2139979	0
FIMM136519	TIC10	25000	2.5	1.4	0	2.5	25000	138797	-0.3	-4.1	1.4	-1.5	0.6		0	2.3	25000	2.5	5.4	0	2.5	25000	634.6	3.5	-0.2	2.8	-0.1	5.4		0	2.2	ERK & AKT inhibitor, TRAIL inducer	X. Other	Investigational (Ph 2)	TIC10	ONC201			DMSO	25000					0
FIMM136591	Ensartinib	1000	2.5	16.1	0	0.1	1000	120	2.4	-0.6	0.6	0	16.1		0.3	1.4	1000	2.5	14.6	0	0.1	1000	281	-2.4	-3.4	-0.7	-0.7	14.6		0.2	2.3	ALK inhibitor	B. Kinase inhibitor	Investigational (Ph 3)	X-396				DMSO	1000					0.1
FIMM109441	Momelotinib	10000	2.5	15	0	1	10000	307.6	-1.8	5.2	1	-0.4	15		0.2	2.9	10000	2.5	13.2	0	1	10000	846.2	-1	-1.8	-6.4	-2.8	13.2		0.1	3.8	JAK1 & 2 inhibitor	B. Kinase inhibitor	Investigational (Ph 2)	CYT-387	CYT1138			DMSO	10000			ZVHNDZWQTBEVRY-UHFFFAOYSA-N	CHEMBL1078178,CHEMBL2219411	0.1
FIMM003792	Pictilisib	10000	1.6	11.3	0	1	10000	0.1	0.3	-0.6	0.5	6.7	11.3		0.1	0.4	10000	0.4	4.6	0	1	10000	3.5	0.9	0.7	2	4.6	2.8		0	1	PI3K inhibitor, pan-class I	B. Kinase inhibitor	Investigational (Ph 2)	GDC-0941	RG-7321		Inactive	DMSO	10000			LHNIIDJUOCFXAP-UHFFFAOYSA-N	CHEMBL521851,CHEMBL1922096	0.1
FIMM133835	Tesevatinib	1000	2.5	11.5	0	0.1	1000	7.7	-5.5	-0.7	-3	4.1	11.5		0.1	3.2	1000	2.5	8.4	0	0.1	1000	468.9	-6	-1.3	-2	0.1	8.4		0	3.2	EGFR, ERBB2, VEGFR, EPHB4	B. Kinase inhibitor	Investigational (Ph 2)	KD019	XL-647			DMSO	1000			HVXKQKFEHMGHSL-QDMKHBRRSA-N	not in ChEMBL	0.1
FIMM136500	Prexasertib	1494.9	2.4	42	0	1	10000	4.6	1.8	5.9	2.9	11.5	42		3.8	3.4	931	1.5	34.9	0	1	10000	0.3	6	4	1.6	18.2	34.9		3.6	3.7	Chk1 inhibitor	B. Kinase inhibitor	Investigational (Ph 2)	LY2606368				DMSO	10000					0.2
FIMM023807	Cisplatin	27110.8	2.5	27.9	0	10	100000	42.5	-0.3	2.6	1	1.6	27.9		1.4	1.5	29415.6	2.5	27	0	10	100000	165.2	-7.2	-3.3	-2.8	0.8	27		1.2	4.3	Platinum-based antineoplastic agent	A. Conv. Chemo	Approved					AQ	100000			DLBNRDWREIUHLD-UHFFFAOYSA-L	CHEMBL11359,CHEMBL1386,CHEMBL2068237	0.2
FIMM001062	Thioguanine	10000	2.5	15.3	0	1	10000	718.1	1	-4.8	-3.9	-3.3	15.3		0.2	3.7	10000	2.5	4.7	0	1	10000	396	-2.1	-3.5	-4	0.4	4.7		0	2.8	Antimetabolite; Purine analog	A. Conv. Chemo	Approved		6-thioguanine, 6-TG	Prodrug, activated in the cells		DMSO	10000			WYWHKKSPHMUBEB-UHFFFAOYSA-N	CHEMBL727	0.2
FIMM136566	Salinomycin	50000	2.5	10.8	0	5	50000	3.1	-3.7	-3	-1.6	10.8	2		0.2	5.1	50000	0.3	10	0	5	50000	184.2	-6.7	-4.3	6.5	10	-2.1		0	7	Ionophore	X. Other	Veterinary approval				inactive	DMSO	50000			KQXDHUJYNAXLNZ-XQSDOZFQSA-N	ChEMBL1208572	0.2
FIMM003756	Ruxolitinib	10000	2.5	12.7	0	1	10000	46.6	1.5	3	3.1	1.8	12.7		0.2	2.3	10000	2.5	5.1	0	1	10000	3.7	2.5	-2.8	5.1	2.6	4.8		0	2.3	JAK1&2 inhibitor	B. Kinase inhibitor	Approved	INCB018424				DMSO	10000			HFNKQEVNSGCOJV-HNNXBMFYSA-N	CHEMBL1789941,CHEMBL1795071	0.2
FIMM003705	Palbociclib	10000	2.5	15.7	0	1	10000	462.5	-0.3	1.4	-3.3	-3	15.7		0.2	2.6	10000	2.5	3.9	0	1	10000	2.1	-4.1	-2.2	-4	2.1	3.9		0	3.1	CDK4/6 inhibitor	B. Kinase inhibitor	Approved	PD-0332991				AQ	10000			AHJRHEGDXFFMBM-UHFFFAOYSA-N	CHEMBL189963,CHEMBL2364621	0.2
FIMM003797	Docetaxel	3.1	0.7	28.6	0	0.1	1000	0.5	3.9	8.1	19.5	28.6	26.2		6.8	1.8	2.4	1	25.4	0	0.1	1000	0.3	-1.6	8.5	19.8	25.2	25.4		6.6	1.4	Mitotic inhibitor, taxane microtubule stabilizer	A. Conv. Chemo	Approved	RP 56976				DMSO	1000			ZDZOTLJHXYCWBA-JXHJHTFNSA-N	CHEMBL92	0.2
FIMM002374	SN-38	1670.7	2.5	30.2	0	1	10000	8.4	-3.2	2.8	-1.1	6.5	30.2		2.3	2.2	1532.8	2.5	26.3	0	1	10000	1	0.5	0	-0.3	6.7	26.3		2	0.3	Active metabolite of irinotecan. Topoisomerase I inhibitor	A. Conv. Chemo	(Approved)	SN-38	BR-36613, 7-Ethyl-10-hydroxycamptothecine			DMSO	10000			FJHBVJOVLFPMQE-QFIPXVFZSA-N	CHEMBL837	0.3
FIMM136538	THZ2	1834.4	2.5	31.1	0	1	10000	21.4	-3.5	-2.2	6.5	5.5	31.1		2.3	3.8	1793.8	2.5	28.2	0	1	10000	6.9	-1.8	1.6	0.6	5.3	28.2		2	1.2	CDK7 inhibitor	B. Kinase inhibitor	Probe	THZ2		irreversible	Inactive	DMSO	10000					0.3
FIMM003778	Axitinib	10000	2.5	17.3	0	1	10000	371.8	-4.4	-4.4	-2.6	-0.9	17.3		0.3	3.5	10000	2.5	10.8	0	1	10000	144.4	-3.2	0.6	-2	0.6	10.8		0	1.9	VEGFR, PDGFR, KIT inhibitor	B. Kinase inhibitor	Approved	AG013736				DMSO	10000			RITAVMQDGBJQJZ-FMIVXFBMSA-N	CHEMBL1289926	0.3
FIMM133886	Silmitasertib	10000	2.5	13	0	1	10000	3.4	-1.4	0	-0.8	3.7	13		0.3	0.8	10000	2.5	2.9	0	1	10000	80.9	-1.7	1.8	-2.1	0.6	2.9		0	1.6	CSNK2A1 inhibitor	B. Kinase inhibitor	Investigational (Ph 2)	CX-4945				DMSO	10000			MUOKSQABCJCOPU-UHFFFAOYSA-N	CHEMBL1230165	0.3
FIMM136376	AZ191	10000	2.5	17.3	0	1	10000	587	-1.3	-4.5	-0.8	-3.9	17.3		0.3	3.4	10000	2.5	7.6	0	1	10000	1182.1	-3.6	-1	-0.4	-2.7	7.6		0	2.4	DYRK1A inhibitor	B. Kinase inhibitor	Probe	AZ191			Inactive	DMSO	10000			ZYVXTMKTGDARKR-UHFFFAOYSA-N	not in ChEMBL	0.3
FIMM136590	Vinflunine	1000	2.5	24	0	0.1	1000	22.4	1.1	-2.7	1.6	3	24		1.3	1.7	380.9	2.5	28.8	0	0.1	1000	330.6	-1.2	-4.3	-0.2	-4.4	28.8		1	3.7	Mitotic inhibitor. Vinca alkaloid microtubule depolymerizer	A. Conv. Chemo	Approved	F-12158	BMS-710485			DMSO	1000			NMDYYWFGPIMTKO-KLCPSUAYSA-N	CHEMBL2110725	0.3
FIMM003732	Perifosine	2500	2.5	23.9	0	0.2	2500	110	3	0.5	2.7	0.3	23.9		0.9	2.2	2500	2.5	20.6	0	0.2	2500	239.1	-2.6	-4.7	-1.8	-0.7	20.6		0.6	3	AKT/PI3K inhibitor	B. Kinase inhibitor	Investigational (Ph 3)					AQ	2500			SZFPYBIJACMNJV-UHFFFAOYSA-N	CHEMBL372764	0.3
FIMM133795	PF-03758309	1563.5	2.2	27.9	0	1	10000	2.7	0.1	0.8	3.3	7.5	27.9		2.1	1.7	10000	0.7	21.2	0	1	10000	0.8	2.3	4.2	4.5	14.1	21.2		1.8	2.1	PAK inhibitor	B. Kinase inhibitor	Investigational (Ph 1)	PF-03758309				DMSO	10000			AYCPARAPKDAOEN-LJQANCHMSA-N	CHEMBL3128043	0.3
FIMM133828	NVP-BGT226	337.8	2.5	84.2	0	0.1	1000	109.6	-3.6	-5.1	-1.8	-3.2	84.2		4.4	5.4	359.4	2.5	82.8	0	0.1	1000	184.7	-2.9	-6.6	-3.7	-7.3	82.8		4.1	7.3	PI3K/mTOR inhibitor	B. Kinase inhibitor	Investigational (Ph 2)	NVP-BGT226	BGT226		inactive	DMSO	1000			BMMXYEBLEBULND-UHFFFAOYSA-N	CHEMBL3218578	0.3
FIMM100402	Tosedostat	42.7	0.5	26.1	0	1	10000	1.5	3	8.9	13.9	26.1	20.6		4.9	3.1	10000	0.4	21	0	1	10000	16.7	10.6	7.1	20.1	17.5	21		4.6	3.6	Aminopeptidase inhibitor	L. Protease/proteasome inhibitor	Investigational (Ph 3)	CHR 2797				DMSO	10000			FWFGIHPGRQZWIW-SQNIBIBYSA-N	CHEMBL2103847	0.3
FIMM136561	Altiratinib	10000	2.5	20.5	0	1	10000	118	-1.3	-1.2	-2.5	-0.1	20.5		0.6	1.7	10000	1.3	12.4	0	1	10000	0.8	-4.3	3.4	0.7	6.8	12.4		0.2	2.7	MET/Tie-2 inhibitor	B. Kinase inhibitor	Investigational (Ph 1)	DCC-2071	DP5164			DMSO	10000					0.4
FIMM136428	Taselisib	1000	2.5	13.3	0	0.1	1000	2.1	4	0.6	-2.3	5.6	13.3		0.4	2.3	1000	0.7	8.2	0	0.1	1000	1.5	-2.3	1	3.1	4.7	8.2		0	1.4	PI3K alpha, delta, (gamma) selective inhibitor	B. Kinase inhibitor	Investigational (Ph 3)	GCD-0032	RG7604			DMSO	1000					0.4
FIMM100388	Buparlisib	10000	2.5	17.4	0	1	10000	161.6	0.5	-2.8	-1.7	-0.3	17.4		0.4	1.8	10000	2.5	7.9	0	1	10000	27.4	0.6	1.4	0.1	1.1	7.9		0	0.8	PI3K inhibitor, pan-class I	B. Kinase inhibitor	Investigational (Ph 2)	NVP-BKM120	BKM-120			DMSO	10000			CWHUFRVAEUJCEF-UHFFFAOYSA-N	CHEMBL2017974,CHEMBL2364604	0.4
FIMM003758	Indibulin	10000	2.5	11.4	0	1	10000	1.4	-3.2	-1.6	1.6	11.4	10.4		0.4	1.9	10000	0.4	15.8	0	1	10000	33.3	-1.9	-3.4	1.9	15.8	3.7		0	6.4	Mitoric inhibitor. Microtubule depolymerizer	A. Conv. Chemo	Investigational (Ph 2)	D 24851			Inactive	DMSO	10000			SOLIIYNRSAWTSQ-UHFFFAOYSA-N	CHEMBL49642	0.4
FIMM100373	Tivantinib	1000	1.9	22.7	0	0.1	1000	3.5	2.4	-2.8	4.2	6.3	22.7		1.4	2.8	1000	2.5	24.8	0	0.1	1000	219	-1.8	5.1	0.3	-1.2	24.8		0.9	3	MET inhibitor	B. Kinase inhibitor	Investigational (Ph 2)	ARQ-197				DMSO	1000			UCEQXRCJXIVODC-PMACEKPBSA-N	CHEMBL2103882	0.5
FIMM100389	Nintedanib	10000	2.5	16.4	0	1	10000	46.3	-1.9	0.9	-2.1	1.5	16.4		0.5	1.5	10000	2.3	7.8	0	1	10000	3.3	-1.6	0.6	0.4	2.5	7.8		0	0.8	VEGFR, PDGFR, FGFR inhibitor	B. Kinase inhibitor	Approved	BIBF 1120	Indetanib			DMSO	10000			XZXHXSATPCNXJR-ZIADKAODSA-N	CHEMBL502835	0.5
FIMM133808	Milciclib	10000	2.5	15.1	0	1	10000	3.2	-0.1	0.2	0.2	2.2	15.1		0.5	0.2	10000	2.5	6.9	0	1	10000	3.1	-2.4	-2.2	-1.2	2.9	6.9		0	1.7	CDK2 inhibitor	B. Kinase inhibitor	Investigational (Ph 2)	PHA-848125				DMSO	10000			RXZMYLDMFYNEIM-UHFFFAOYSA-N	CHEMBL564829	0.5
FIMM003741	AZD7762	246.9	2.5	36.5	0	0.1	1000	44.1	1.8	-3.3	4.3	3.1	36.5		2.2	2.9	362.2	2.5	39.2	0	0.1	1000	198.2	0.9	-3.9	-0.5	-3.7	39.2		1.7	3.6	Chk1 inhibitor	B. Kinase inhibitor	Investigational (Ph 1)	AZD7762			Inactive	DMSO	1000			IAYGCINLNONXHY-LBPRGKRZSA-N	CHEMBL2041933	0.5
FIMM000344	Vinorelbine	14.8	0.8	28.1	0	1	10000	0.5	-0.4	13.9	21.4	28.1	27.8		8.1	2.1	10000	2.5	23.4	0	1	10000	1	-5.5	10.7	23.4	15.3	13.8		7.5	6.8	Mitotic inhibitor. Vinca alkaloid microtubule depolymerizer	A. Conv. Chemo	Approved					DMSO	10000			GBABOYUKABKIAF-IELIFDKJSA-N	CHEMBL1200655,CHEMBL607994	0.6
FIMM003779	Saracatinib	10000	2.4	16.5	0	1	10000	11.3	1.8	-0.8	2.9	3.5	16.5		0.7	1.7	10000	0.5	14	0	1	10000	3.8	1.6	0.6	7.9	5.1	14		0.1	2.8	Src, Abl inhibitor	B. Kinase inhibitor	Investigational (Ph 3)	AZD-0530			Inactive	DMSO	10000			OUKYUETWWIPKQR-UHFFFAOYSA-N	CHEMBL217092,CHEMBL2105677	0.6
FIMM133905	SGC-CBP30	25000	2.5	18.2	0	2.5	25000	22.8	-1	2	1.5	2.4	18.2		0.8	1.4	25000	2.3	11.7	0	2.5	25000	1.2	1.7	0.1	0.3	4.3	11.7		0.2	0.9	CREBBP/EP300 bromodomain inhibitor	E. Differentiating/ epigenetic modifier	Probe	SGC-CBP30			Inactive	DMSO	25000			GEPYBHCJBORHCE-SFHVURJKSA-N	not in ChEMBL	0.6
FIMM136426	BCI	50000	0.3	35.8	0	5	50000	122.9	-3.9	-2	-0.4	35.8	0.4		0.9	15.8	50000	0.3	27.9	0	5	50000	121.6	-0.7	-2.7	-3.1	27.9	-3.8		0.3	13.9	Dusp6 inhibitor	X. Other	Probe		BCI, NSC 150117		Inactive	DMSO	50000					0.6
FIMM115615	8-amino-adenosine	4712.3	2.5	98	0	5	50000	0.1	0.1	-2.9	-1.2	52.7	98		11.8	1.7	5201.8	1.6	99.9	0	5	50000	0.1	2	-1	4.8	47.9	99.9		11.2	2.1	Nucleoside analog, RNA synthesis inhibitor	A. Conv. Chemo	Probe		8-amino-adenosine	Prodrug, activated in the cells	Inactive	DMSO	50000			DVGWFQILDUEEGX-UUOKFMHZSA-N	CHEMBL516197	0.6
FIMM000370	Vinblastine	19.8	0.7	28.7	0	0.1	1000	1.6	-3.3	-4.7	18.2	16.3	28.7		4.1	6.4	1000	2.5	18.5	0	0.1	1000	2	0	-3.7	11.1	18.5	8.2		3.4	5.5	Mitotic inhibitor. Vinca alkaloid microtubule depolymerizer	A. Conv. Chemo	Approved					DMSO	1000			JXLYSJRDGCGARV-XQKSVPLYSA-N	CHEMBL159,CHEMBL378544	0.7
FIMM003780	Bosutinib	3502.3	2.5	76.5	0	1	10000	130.5	-3.5	1.5	-0.2	-5	76.5		3.8	5.2	3430.1	2.5	62.5	0	1	10000	142.9	1.1	-5.8	3.9	-3.1	62.5		3.1	5	Abl, Src inhibitor	B. Kinase inhibitor	Approved	SKI-606				DMSO	10000			UBPYILGKFZZVDX-UHFFFAOYSA-N	CHEMBL288441	0.7
FIMM136466	Amsacrine	10000	2.5	20	0	1	10000	202.6	-1.4	-4.3	6.1	0.6	20		0.7	3.8	10000	2.5	11.7	0	1	10000	207.5	0.3	-1	2.5	-0.4	11.7		0	1.5	DNA intercalation, Topo II inhibitor	A. Conv. Chemo	Approved		Acridinyl anisidide			DMSO	10000					0.7
FIMM136398	Osimertinib	2500	2.5	17.3	0	0.2	2500	31.8	-4.6	-1.8	-2.6	2.9	17.3		0.7	2.8	2500	0.5	11.5	0	0.2	2500	4.6	-3.9	4.7	3.7	4.6	11.5		0	3.1	EGFR(L858R/T790M) inhibitor	B. Kinase inhibitor	Approved	AZD9291		irreversible		DMSO	2500					0.7
FIMM001823	AT 101	30309.4	2.5	34	0	10	100000	44.7	0.1	0.9	-1.3	0.7	34		1.7	1.3	100000	2.5	22.1	0	10	100000	33	-0.7	1.9	-1.4	1.8	22.1		1	1.3	Bcl-2 family inhibitor	G. Apoptotic modulator	Investigational (Ph 2)	AT 101	R-(-)-gossypol			DMSO	100000			QBKSWRVVCFFDOT-UHFFFAOYSA-N	CHEMBL15972	0.7
FIMM136415	Rociletinib	3151.6	2.5	32.4	0	1	10000	75.7	0.7	2.7	0	0.1	32.4		1.5	1.8	10000	2.5	16.9	0	1	10000	33.6	-3.8	-1.9	-3.7	2.8	16.9		0.7	2.8	EGFR(L858R/T790M) inhibitor	B. Kinase inhibitor	Investigational (Ph 3)	CO-1686	AVL-301, CNX-419	irreversible	Inactive	DMSO	10000					0.8
FIMM003719	SNS-032	10000	0.8	17.8	0	1	10000	0.5	0.1	1.1	4.1	9.1	17.8		0.8	1.2	10000	0.5	9.7	0	1	10000	4.4	-1.6	1.8	9.7	4.9	6.9		0	3.1	CDK inhibitor	B. Kinase inhibitor	Investigational (Ph 2)	SNS-032	BMS-387032		Inactive	DMSO	10000			OUSFTKFNBAZUKL-UHFFFAOYSA-N	CHEMBL296468	0.8
FIMM003725	Alvocidib	10000	1.2	13	0	1	10000	0.2	-0.9	-0.2	6.8	11.2	13		0.8	0.8	10000	0.7	5.6	0	1	10000	1.2	0.4	1.4	1.6	5.6	4.3		0	0.9	CDK inhibitor	B. Kinase inhibitor	Investigational (Ph 2)		Flavopiridol, HMR-1275			DMSO	10000			BIIVYFLTOXDAOV-YVEFUNNKSA-N	CHEMBL428690,CHEMBL2105698	0.8
FIMM133824	Copanlisib	1000	2.5	23.9	0	0.1	1000	146.1	-0.5	-1	-2	-1.4	23.9		0.8	1.8	1000	1.9	8	0	0.1	1000	0.3	2.4	0.3	0.2	4.1	8		0	1.2	PI3K alpha, delta selective inhibitor	B. Kinase inhibitor	Investigational (Ph 2)	BAY 80-6946				DMSO	1000			PZBCKZWLPGJMAO-UHFFFAOYSA-N	CHEMBL3218576	0.8
FIMM136583	GDC-0084	3650.3	2.5	30.3	0	1	10000	192	-2	-0.3	0.3	-3.1	30.3		1.1	2.6	10000	2.5	17.2	0	1	10000	421	0.2	-5.4	-0.7	-2	17.2		0.3	3.1	PI3K/mTOR inhibitor	B. Kinase inhibitor	Investigational (Ph 1)	GDC-0084	RG7666	BBB penetrant		DMSO	10000					0.8
FIMM002337	BI 2536	188	2.4	39.8	0	0.1	1000	27.4	-0.9	-0.2	14.2	7	39.8		3.1	7.1	57.4	0.5	28.4	0	0.1	1000	5.9	-4.6	-1.3	19.2	6.3	28.4		2.3	8.6	PLK1 inhibitor	B. Kinase inhibitor	Investigational (Ph 2)	BI 2536			Inactive	DMSO	1000			XQVVPGYIWAGRNI-JOCHJYFZSA-N	CHEMBL513909	0.8
FIMM100352	AZ 3146	1582.8	2.5	30.9	0	1	10000	1.9	1	-0.7	-0.2	7.4	30.9		2.5	0.6	10000	2.5	23.5	0	1	10000	10.9	-4.2	-1.9	2	5.4	23.5		1.6	2.5	Mps1 kinase (TTK) inhibitor	B. Kinase inhibitor	Probe	AZ 3146			Inactive	DMSO	10000			YUKWVHPTFRQHMF-UHFFFAOYSA-N	CHEMBL2140523	0.9
FIMM023814	Etoposide	1259.1	2.5	29.3	0	1	10000	1.2	-1.9	-0.9	-1.6	10.6	29.3		2.7	1.3	10000	2.2	20.6	0	1	10000	0.5	-4.8	-1.1	0.3	12.4	20.6		1.8	2.5	Topoisomerase II inhibitor	A. Conv. Chemo	Approved					DMSO	10000			VJJPUSNTGOMMGY-MRVIYFEKSA-N	CHEMBL44657	0.9
FIMM100375	Volasertib	7.2	2.5	28.7	0	0.1	1000	2.1	-4.4	-3	20.1	18	28.7		7	6	7.7	2.5	25.9	0	0.1	1000	1.1	-2.4	-2.8	17.1	21.2	25.9		6	3	PLK1 inhibitor	B. Kinase inhibitor	Investigational (Ph 3)	BI 6727				DMSO	1000			SXNJFOWDRLKDSF-STROYTFGSA-N	CHEMBL1233528,CHEMBL2105742	1
FIMM100371	Chloroquine	26111.9	2.5	91	0	10	100000	21.2	-2.1	3.5	-2.2	6.3	91		6	2.9	25755.4	2.5	75.6	0	10	100000	38.2	-4.7	-0.6	-7.1	5.5	75.6		5	4.5	Antimalaria agent; chemo/radio sensitizer	A. Conv. Chemo	Approved					AQ	100000			QKICWELGRMTQCR-UHFFFAOYSA-N	CHEMBL1326,CHEMBL1669,CHEMBL2052012,CHEMBL250447,CHEMBL76,CHEMBL2095223,CHEMBL58510	1
FIMM133820	Triciribine	11207.3	1	29.4	0	10	100000	0.8	-0.2	4.7	5	11.8	29.4		2.2	3.1	100000	1.4	15.9	0	10	100000	0.6	2.9	3.9	1.7	12.7	15.9		1.2	2.4	AKT inhibitor	B. Kinase inhibitor	Investigational (Ph 2)	NSC 154020	Pentaazacentopthylene, Tricyclic nucleoside			DMSO	100000			HOGVTUZUJGHKPL-HTVVRFAVSA-N	CHEMBL331237	1
FIMM136509	CCT196969	25000	2.5	19.3	0	2.5	25000	12.3	-3.9	-2.6	-3.1	4.8	19.3		1.1	2.8	25000	2.5	3.8	0	2.5	25000	3.8	-2.4	-3.1	-0.5	3.8	2.2		0	2.2	pan-RAF/Src inhibitor	B. Kinase inhibitor	Probe	CCT196969			inactive	DMSO	25000					1.1
FIMM136414	CEP-37440	1206.4	2.5	45.1	0	0.5	5000	28.4	2.1	-0.9	4.4	4.1	45.1		3	2.5	772.1	1.7	26.3	0	0.5	5000	2.8	1.2	7.7	4.3	8.2	26.3		1.8	4.4	ALK inhibitor	B. Kinase inhibitor	Investigational (Ph 1)	CEP-37440			Inactive	DMSO	5000					1.2
FIMM000556	Topotecan	2204.1	2.5	44.4	0	1	10000	23.1	2.3	-5	-1	5.2	44.4		3.1	2.8	3385.9	2.5	40.4	0	1	10000	199.1	0.6	-2.1	8.1	-1.6	40.4		1.9	4.7	Topoisomerase I inhibitor. Camptothecin analog	A. Conv. Chemo	Approved	SKF-104864				DMSO	10000			UCFGDBYHRUNTLO-QHCPKHFHSA-N	CHEMBL1607,CHEMBL84	1.2
FIMM000337	Vincristine	5.9	2.5	27.2	0	0.1	1000	1.9	-5.5	-3.2	21.7	19.3	27.2		6.8	5.1	1000	2.5	24.4	0	0.1	1000	1.2	-0.1	-3.2	15.9	24.4	19		5.5	3.2	Mitotic inhibitor. Vinca alkaloid microtubule depolymerizer	A. Conv. Chemo	Approved					DMSO	1000			OGWKCGZFUXNPDA-XQKSVPLYSA-N	CHEMBL501867,CHEMBL90555	1.3
FIMM136524	CC-115	2740.7	2.5	28.6	0	1	10000	33.6	-0.6	-2	0.1	1.6	28.6		1.4	1.2	10000	2.5	12.3	0	1	10000	342	-1.5	1	5.1	-0.2	12.3		0.1	2.8	mTOR/DNA-PK inhibitor	B. Kinase inhibitor	Investigational (Ph 1)	CC-115				DMSO	10000					1.3
FIMM100413	SB 743921	11.4	2.5	28.9	0	0	100	0.8	0.8	3	-1.8	12.1	28.9		2.8	1.8	100	0.8	20.3	0	0	100	0.9	4.9	3.1	3.4	12.8	20.3		1.5	2.8	Mitotic inhibitor. Eg5/KSP inhibitor	I. Kinesin inhibitor	Investigational (Ph 2)	SB 743921			Inactive	DMSO	100			PGXYIBJJCLWJST-MUUNZHRXSA-N	CHEMBL2325429	1.3
FIMM000208	Miltefosine	7403.1	2.2	82.2	0	10	100000	0.1	2.6	2.5	0.9	54.5	82.2		11	1.8	10444.4	2.5	84.1	0	10	100000	0.1	-4.5	-1.1	-0.3	39.8	84.1		9.7	2.3	Antimicrobial, inhibits PI3K/AKT	X. Other	Approved	D-18506	HDPC			AQ	100000			PQLXHQMOHUQAKB-UHFFFAOYSA-N		1.3
FIMM023800	Dactinomycin	87.1	0.3	26.8	0	0.1	1000	42.1	0.7	-5.8	26.8	10.1	14.2		1.4	10.9	1000	0.2	26.3	0	0.1	1000	407.3	-3.1	-0.9	26.3	6.5	-3		0	13.3	RNA and DNA synthesis inhibitor	A. Conv. Chemo	Approved		Actinomycin D			DMSO	1000			RJURFGZVJUQBHK-IIXSONLDSA-N	CHEMBL1554	1.4
FIMM133806	SGI-1776	2675.2	2.5	70.9	0	1	10000	35.2	3.9	-1.3	-4.5	4.4	70.9		4.5	3.4	3137.9	2.5	57.3	0	1	10000	57.9	-2.5	-1.3	0.6	0.2	57.3		3.1	2.5	PIM kinase inhibitor	B. Kinase inhibitor	Investigational (Ph 1)	SGI-1776			Inactive	DMSO	10000			MHXGEROHKGDZGO-UHFFFAOYSA-N	CHEMBL1952329	1.4
FIMM003781	Canertinib	2388.2	2.5	100	0	1	10000	62.2	0.9	4.5	-0.2	3.2	121.5		7.1	12.8	3206.1	2.5	100	0	1	10000	82.7	-1.4	-0.2	-5.6	-2.3	101.5		5.5	5.9	pan-HER inhibitor	B. Kinase inhibitor	Investigational (Ph 3)	CI-1033	PD 183805	Irreversible	Inactive	DMSO	10000			OMZCMEYTWSXEPZ-UHFFFAOYSA-N	CHEMBL31965,CHEMBL545315	1.6
FIMM100383	Mocetinostat	10000	2	24.7	0	1	10000	4	1.6	-2.5	4.4	6.5	24.7		1.6	2.6	10000	2.5	10.2	0	1	10000	27.2	0.6	0.8	2	1.5	10.2		0	1.1	HDAC inhibitor (HDAC1 & 2-selective)	E. Differentiating/ epigenetic modifier	Investigational (Ph 2)	MGCD0103				DMSO	10000			HRNLUBSXIHFDHP-UHFFFAOYSA-N	CHEMBL272980,CHEMBL481122	1.6
FIMM136465	Givinostat	343.8	2.5	36.4	0	0.1	1000	135	-1.7	0.3	-3	-1.8	36.4		1.6	2.7	1000	2.5	6.9	0	0.1	1000	912.7	-0.2	0.6	-0.9	-2.8	6.9		0	1.6	HDAC inhibitor	E. Differentiating/ epigenetic modifier	Investigational (Ph 2)	ITF2357				DMSO	1000					1.6
FIMM100379	Omacetaxine	345.7	0.8	63.5	0	1	10000	0.3	0.8	0.9	19.4	41.9	63.5		10.1	2.9	328.7	1.1	51.8	0	1	10000	0.4	-4.1	-5.8	13.9	38	51.8		8.4	4.4	Protein synthesis inhib (80 S ribosome)	A. Conv. Chemo	Approved		Homoharringtonine			DMSO	10000			HYFHYPWGAURHIV-JFIAXGOJSA-N	CHEMBL46286	1.7
FIMM000264	Plicamycin	10000	2.5	15.4	0	1	10000	3	-4.5	-5.4	2.4	15.4	8		1.7	5.1	10000	2.5	7.9	0	1	10000	1284.6	-2.6	-6	1.9	-1.6	7.9		0	3.5	RNA synthesis inhibitor	A. Conv. Chemo	Approved		Mithramycin A			DMSO	10000			CFCUWKMKBJTWLW-BGLFSJPPSA-N	CHEMBL1237054	1.7
FIMM000528	Mepacrine	5025.2	2.5	100	0	5	50000	0.3	-2.5	5.1	-4.3	49.3	132.9		11.7	17	7070.5	2.5	100	0	5	50000	6.8	-3.2	-5.7	-4	28.7	124.3		9.9	13.1	Unclear. PLA2 inhibitor. NF-kB inhibitor, p53 activator	X. Other	Approved		Quinacrine (USAN), Achricrine			AQ	50000			GPKJTRJOBQGKQK-UHFFFAOYSA-N	CHEMBL2105615,CHEMBL554190,CHEMBL7568,CHEMBL556980,CHEMBL546257	1.8
FIMM023821	Ixabepilone	200.7	2.5	34.4	0	0.1	1000	16.4	-2.4	-3.8	0.8	5	34.4		2.4	2.3	1000	2.5	17.1	0	0.1	1000	57.3	-0.1	-3.3	0.2	1.4	17.1		0.5	1.7	Mitotic inhibitor. Epothilone microtubule stabilizer.	A. Conv. Chemo	Approved	BMS-247550	azaepothilone B			DMSO	1000			FABUFPQFXZVHFB-PVYNADRNSA-N	CHEMBL1201752	1.9
FIMM003707	Navitoclax	1545.2	2.5	44.3	0	1	10000	1.7	-1.4	1.2	0.3	11.1	44.3		4	0.9	1888.5	2.5	30	0	1	10000	26.9	-1.3	-5.7	-5.8	5.1	30		2.1	4.1	Bcl-2/Bcl-xL inhibitor	G. Apoptotic modulator	Investigational (Ph 2)	ABT-263				DMSO	10000			JLYAXFNOILIKPP-KXQOOQHDSA-N	CHEMBL1269095,CHEMBL443684,CHEMBL2105690	1.9
FIMM003787	Vorinostat	2244.8	2.5	33.8	0	1	10000	29.5	-1.9	4.4	1.7	3.8	33.8		2.2	2.6	10000	1	8.2	0	1	10000	133.2	5.5	1.9	2.4	2.8	8.2		0	3.9	HDAC inhibitor	E. Differentiating/ epigenetic modifier	Approved	MK-0683	SAHA			DMSO	10000			WAEXFXRVDQXREF-UHFFFAOYSA-N	CHEMBL98	2.2
FIMM000239	Auranofin	817.6	2.5	46.6	0	0.2	2500	98.3	-2.4	-3.7	0.6	-0.8	46.6		2.3	3	2500	2.5	12.2	0	0.2	2500	386.2	-1.3	-1.6	-2.8	-1.4	12.2		0	2	Antirheumatic agent	A. Conv. Chemo	Approved					DMSO	2500			AUJRCFUBUPVWSZ-XTZHGVARSA-M	CHEMBL1366	2.3
FIMM000173	Idarubicin	149.9	2.5	50.6	0	0.1	1000	1.7	-0.6	1.8	1.6	13.5	50.6		4.8	1.2	219.2	2.5	35.8	0	0.1	1000	61.9	-0.7	-6.4	10.8	4.2	35.8		2.4	6.3	Topoisomerase II inhibitor	A. Conv. Chemo	Approved					DMSO	1000			XDXDZDZNSLXDNA-TZNDIEGXSA-N	CHEMBL1117,CHEMBL1200976	2.4
FIMM003714	Danusertib	10000	0.6	21.4	0	1	10000	0.9	0.9	0.4	12.1	13.8	21.4		2.4	2.5	10000	1	30	0	1	10000	162.7	5.4	4.6	30	16	4.6		0	17.4	Aurora, Ret, TrkA, FGFR-1 inhibitor	B. Kinase inhibitor	Investigational (Ph 2)	PHA-739358			Inactive	DMSO	10000			XKFTZKGMDDZMJI-HSZRJFAPSA-N	CHEMBL402548,CHEMBL534499	2.4
FIMM133784	Pracinostat	1478.8	2.5	43.1	0	1	10000	2.9	-1.9	-2.2	2.6	11.8	43.1		4	1.9	10000	2.4	23.9	0	1	10000	9	-0.8	-2.5	3.8	5.3	23.9		1.6	2.3	HDAC inhibitor	E. Differentiating/ epigenetic modifier	Investigational (Ph 2)	SB-939				DMSO	10000			JHDKZFFAIZKUCU-ZRDIBKRKSA-N	CHEMBL1851943	2.4
FIMM003744	Belinostat	1530.6	2.5	31	0	1	10000	4	2.9	-0.5	-1.2	7.9	31		2.6	1.6	10000	2.5	6.1	0	1	10000	2632.5	4	-4.4	-1.8	-3.2	6.1		0	3.5	HDAC inhibitor	E. Differentiating/ epigenetic modifier	Approved (US)	PXD101	PX105684			DMSO	10000			NCNRHFGMJRPRSK-MDZDMXLPSA-N	CHEMBL408513	2.6
FIMM136403	Ixazomib	147.6	2.5	100	0	0.1	1000	2.5	-1	-1.8	0.9	27.1	106.6		9.6	3.9	245.8	2.5	98	0	0.1	1000	11.4	-1.7	-0.9	-2.1	8.4	98		6.8	2.1	20S proteasome inhibitor	L. Protease/proteasome inhibitor	Approved	MLN2238				DMSO	1000					2.8
FIMM136511	ARV-825	14.4	2.5	28.5	0	0	300	0.5	1.6	-2.8	-1.2	24.9	28.5		4	1.9	300	2.5	17.8	0	0	300	1.4	-0.6	-0.4	-1.7	6.4	17.8		1.1	0.9	BET-targeting PROTAC	E. Differentiating/ epigenetic modifier	Probe	ARV-825			Inactive	DMSO	300					2.9
FIMM109460	Dinaciclib	1000	2.5	17.8	0	0.1	1000	0.4	0.7	-0.5	13.7	16.7	17.8		3.3	0.7	1000	0.8	10.4	0	0.1	1000	2.1	-2.4	-2.4	4.5	4.5	10.4		0	2.4	CDK inhibitor	B. Kinase inhibitor	Investigational (Ph 3)	SCH727965				DMSO	1000			PIMQWRZWLQKKBJ-SFHVURJKSA-N	CHEMBL2103840	3.3
FIMM133793	Oprozomib	56.9	2.5	100	0	0.2	2500	1.4	1.8	3.7	6.4	118.5	126.2		19.7	17.1	115.9	2.4	100	0	0.2	2500	0.2	2.6	-0.2	2.6	86.4	105.4		15.9	3	proteasome (20 S) inhibitor	L. Protease/proteasome inhibitor	Investigational (Ph 1)	ONX-0912	PR-047	Irreversible		DMSO	2500			SWZXEVABPLUDIO-WSZYKNRRSA-N	CHEMBL2103884	3.8
FIMM133785	AR-42	1973.4	2.5	50.7	0	1	10000	7.8	-1.9	-1.3	-2.3	7.7	50.7		4	1.7	10000	2.5	8.1	0	1	10000	13769.1	-3.7	1	-3.6	-2.7	5.2		0	2.9	HDAC inhibitor	E. Differentiating/ epigenetic modifier	Investigational (Ph 1)	AR-42	OSU-HDAC42			DMSO	10000			LAMIXXKAWNLXOC-INIZCTEOSA-N	CHEMBL191482	4
FIMM000287	Bortezomib	5.7	2.5	100	0	0.1	1000	1.2	-3	-2.1	80.3	117.9	115.6		27.2	12.1	11.7	1.9	100	0	0.1	1000	0.4	2.2	5.3	42.2	100	124		23.1	12.3	Proteasome inhibitor (26S subunit)	L. Protease/proteasome inhibitor	Approved	PS-341	MS-341			DMSO	1000			GXJABQQUPOEUTA-DOTOQJQBSA-N	CHEMBL325041	4.1
FIMM100346	Carfilzomib	6.1	2.5	100	0	0.1	1000	0.8	-4.5	1.7	77.3	113.4	106		26.9	7.7	14.3	2.5	100	0	0.1	1000	0.8	-5.8	-3.9	28.4	112.2	95.9		22.3	7.6	Proteasome inhibitor (20S subunit)	L. Protease/proteasome inhibitor	Approved					DMSO	1000			BLMPQMFVWMYDKT-NZTKNTHTSA-N	CHEMBL451887	4.6
FIMM100399	Quisinostat	134.5	2.5	51	0	0.1	1000	0.5	0.5	-1.2	0.7	16.5	51		5.1	0.7	1000	2.5	6.6	0	0.1	1000	2912.5	-4.8	-1.8	-4.2	-4	6.6		0	3.9	HDAC inhibitor	E. Differentiating/ epigenetic modifier	Investigational (Ph 2)	JNJ-26481585				DMSO	1000			PAWIYAYFNXQGAP-UHFFFAOYSA-N	CHEMBL2105763	5.1
FIMM100366	UCN-01	302.4	2.5	56.2	0	1	10000	0.7	-3.6	1.2	1.2	56.2	44.5		10.4	6.4	286.3	2.1	29.9	0	1	10000	0.5	4.1	4.5	3	27.9	29.9		5	3	PKCbeta, PDK1, Chk, Cdk2 inhibitor	B. Kinase inhibitor	Investigational (Ph 2)	UCN-01	7-Hydroxystaurosporine		Inactive	DMSO	10000			PBCZSGKMGDDXIJ-HQCWYSJUSA-N	CHEMBL574737	5.4
FIMM003783	Panobinostat	123.6	2.5	62	0	0.1	1000	0.8	4	-1.5	-0.3	23	62		6.6	2.1	1000	2.5	23.6	0	0.1	1000	50.5	1.3	2.5	2.2	1.7	23.6		1.1	1.8	HDAC inhibitor	E. Differentiating/ epigenetic modifier	Approved	LBH589				DMSO	1000			FPOHNWQLNRZRFC-ZHACJKMWSA-N	CHEMBL483254	5.5
FIMM000491	Paclitaxel	17.4	0.8	54.2	0	0.1	1000	0.4	0.4	-0.4	24.1	41	54.2		10.5	3.4	1000	1	24.6	0	0.1	1000	0.5	-3.3	1.5	15.4	19.3	24.6		4.7	2.7	Mitotic inhibitor, taxane microtubule stabilizer	A. Conv. Chemo	Approved	ABI-007				DMSO	1000			RCINICONZNJXQF-MZXODVADSA-N	CHEMBL428647,CHEMBL48,CHEMBL1429740	5.8
FIMM136469	Cabazitaxel	1.9	0.9	25.2	0	0.1	1000	0.6	-3.3	11.3	18.8	25.2	24.7		6.6	2.9	1000	0.4	14.9	0	0.1	1000	5.3	-2.2	6.5	9.6	5.3	14.9		0.3	3.9	Taxane microtubule stabilizer, antimitotic	A. Conv. Chemo	Approved	TXD258	XRP6258			DMSO	1000					6.3
FIMM136480	Romidepsin	104.6	1	88.8	0	0.1	1000	0.6	-6.6	-5.3	17.4	38	88.8		9.6	8.3	121.5	0.8	36.8	0	0.1	1000	2.3	-3	-3.4	14	10.1	36.8		2.9	7.1	HDAC inhibitor	E. Differentiating/ epigenetic modifier	Approved	FK228	FR901228			DMSO	1000					6.7
FIMM136481	Abexinostat	1253	2.5	70.9	0	1	10000	0.5	0.9	-2.1	-1.9	25.7	70.9		7.5	1.5	10000	2.5	23	0	1	10000	246.7	-2.6	-3.9	2.6	-1.4	23		0.7	3	HDAC1-selective inhibitor	E. Differentiating/ epigenetic modifier	Investigational (Ph 2)	PCI-24781			Inactive	DMSO	10000					6.8
FIMM136369	CUDC-907	105	1.9	60.4	0	1	10000	0	-0.4	-0.6	28.9	58.6	60.4		14.6	0.9	508.7	1	50.7	0	1	10000	0.2	-1.7	-0.2	10	32.1	50.7		6.9	2	HDAC1/2/3/10, PI3Kalpha inhibitor	E. Differentiating/ epigenetic modifier	Investigational (Ph 2)	CUDC-907				DMSO	10000			JOWXJLIFIIOYMS-UHFFFAOYSA-N	not in ChEMBL	7.7
FIMM136514	A-1155463	75.2	2.5	80.7	0	1	10000	4.7	-3.5	-1.3	54.2	80.7	2.2		21.1	39.3	993.7	0.3	37.4	0	1	10000	56.7	0.1	1.2	18.4	37.4	7.9		3.3	13.5	BCL-XL inhibitor	G. Apoptotic modulator	Probe	A-1155463			Inactive	DMSO	10000					17.8
FIMM136568	VLX1570	67.7	2.5	81.8	0	1	10000	0.6	-2.3	-2.3	59.6	72.1	81.8		21.9	5.1	5336.5	0.2	43.3	0	1	10000	156.3	-3.8	2	13.8	43.3	4.9		2.7	16.8	proteasome deubiquitinase inhibitor	L. Protease/proteasome inhibitor	Investigational (Ph 2)	VLX1570				DMSO	10000					19.2
